# Supplementary material for: A two-sample Mendelian randomization study explores metabolic profiling of different glycemic traits
Source: Commun Biol. 2024 Mar 8;7:293. doi: 10.1038/s42003-024-05977-1 (PMC10923832; doi:10.1038/s42003-024-05977-1)
Supplement: Supplementary file 3 — Supplementary Data 1-13 [file 42003_2024_5977_MOESM3_ESM.xlsx]

## Sheet: SD1
Supplementary Data 1: Circulating metabolites included as the outcomes in this study
Metabolite name	Unit	Group	Subgroup	IEU GWAS ID
Total Cholesterol	mmol/l	Cholesterol	Total Cholesterol	met-d-Total_C
Total Cholesterol Minus Hdl-C	mmol/l	Cholesterol	Total Cholesterol Minus HDL-C	met-d-non_HDL_C
Remnant Cholesterol (Non-Hdl, Non-Ldl -Cholesterol)	mmol/l	Cholesterol	Remnant Cholesterol	met-d-Remnant_C
Vldl Cholesterol	mmol/l	Cholesterol	VLDL Cholesterol	met-d-VLDL_C
Clinical Ldl Cholesterol	mmol/l	Cholesterol	Clinical LDL Cholesterol	met-d-Clinical_LDL_C
Ldl Cholesterol	mmol/l	Cholesterol	LDL Cholesterol	met-d-LDL_C
Hdl Cholesterol	mmol/l	Cholesterol	HDL Cholesterol	met-d-HDL_C
Total Triglycerides	mmol/l	Triglycerides	Total Triglycerides	met-d-Total_TG
Triglycerides In Vldl	mmol/l	Triglycerides	Triglycerides in VLDL	met-d-VLDL_TG
Triglycerides In Ldl	mmol/l	Triglycerides	Triglycerides in LDL	met-d-LDL_TG
Triglycerides In Hdl	mmol/l	Triglycerides	Triglycerides in HDL	met-d-HDL_TG
Total Phospholipids In Lipoprotein Particles	mmol/l	Phospholipids	Total Phospholipids in Lipoprotein Particles	met-d-Total_PL
Phospholipids In Vldl	mmol/l	Phospholipids	Phospholipids in VLDL	met-d-VLDL_PL
Phospholipids In Ldl	mmol/l	Phospholipids	Phospholipids in LDL	met-d-LDL_PL
Phospholipids In Hdl	mmol/l	Phospholipids	Phospholipids in HDL	met-d-HDL_PL
Total Esterified Cholesterol	mmol/l	Cholesteryl esters	Total Esterified Cholesterol	met-d-Total_CE
Cholesteryl Esters In Vldl	mmol/l	Cholesteryl esters	Cholesteryl Esters in VLDL	met-d-VLDL_CE
Cholesteryl Esters In Ldl	mmol/l	Cholesteryl esters	Cholesteryl Esters in LDL	met-d-LDL_CE
Cholesteryl Esters In Hdl	mmol/l	Cholesteryl esters	Cholesteryl Esters in HDL	met-d-HDL_CE
Total Free Cholesterol	mmol/l	Free cholesterol	Total Free Cholesterol	met-d-Total_FC
Free Cholesterol In Vldl	mmol/l	Free cholesterol	Free Cholesterol in VLDL	met-d-VLDL_FC
Free Cholesterol In Ldl	mmol/l	Free cholesterol	Free Cholesterol in LDL	met-d-LDL_FC
Free Cholesterol In Hdl	mmol/l	Free cholesterol	Free Cholesterol in HDL	met-d-HDL_FC
Total Lipids In Lipoprotein Particles	mmol/l	Total lipids	Total Lipids in Lipoprotein Particles	met-d-Total_L
Total Lipids In Vldl	mmol/l	Total lipids	Total Lipids in VLDL	met-d-VLDL_L
Total Lipids In Ldl	mmol/l	Total lipids	Total Lipids in LDL	met-d-LDL_L
Total Lipids In Hdl	mmol/l	Total lipids	Total Lipids in HDL	met-d-HDL_L
Total Concentration Of Lipoprotein Particles	mmol/l	Lipoprotein particle concentrations	Total Concentration	met-d-Total_P
Concentration Of Vldl Particles	mmol/l	Lipoprotein particle concentrations	VLDL	met-d-VLDL_P
Concentration Of Ldl Particles	mmol/l	Lipoprotein particle concentrations	LDL	met-d-LDL_P
Concentration Of Hdl Particles	mmol/l	Lipoprotein particle concentrations	HDL	met-d-HDL_P
Average Diameter For Vldl Particles	nm	Average diameter of lipoprotein particle	VLDL	met-d-VLDL_size
Average Diameter For Ldl Particles	nm	Average diameter of lipoprotein particle	LDL	met-d-LDL_size
Average Diameter For Hdl Particles	nm	Average diameter of lipoprotein particle	HDL	met-d-HDL_size
Phosphoglycerides	mmol/l	Other lipids	Phosphoglycerides	met-d-Phosphoglyc
Total Cholines	mmol/l	Other lipids	Total Cholines	met-d-Cholines
Phosphatidylcholines	mmol/l	Other lipids	Phosphatidylcholines	met-d-Phosphatidylc
Sphingomyelins	mmol/l	Other lipids	Sphingomyelins	met-d-Sphingomyelins
Apolipoprotein B	g/l	Apolipoproteins	Apolipoprotein B	met-d-ApoB
Apolipoprotein A1	g/l	Apolipoproteins	Apolipoprotein A1	met-d-ApoA1
Total Fatty Acids	mmol/l	Fatty acids	Total Fatty Acids	met-d-Total_FA
Degree Of Unsaturation	degree	Fatty acids	Degree of Unsaturation	met-d-Unsaturation
Omega-3 Fatty Acids	mmol/l	Fatty acids	Omega-3 Fatty Acids	met-d-Omega_3
Omega-6 Fatty Acids	mmol/l	Fatty acids	Omega-6 Fatty Acids	met-d-Omega_6
Polyunsaturated Fatty Acids	mmol/l	Fatty acids	Polyunsaturated Fatty Acids	met-d-PUFA
Monounsaturated Fatty Acids	mmol/l	Fatty acids	Monounsaturated Fatty Acids	met-d-MUFA
Saturated Fatty Acids	mmol/l	Fatty acids	Saturated Fatty Acids	met-d-SFA
Linoleic Acid	mmol/l	Fatty acids	Linoleic Acid	met-d-LA
Docosahexaenoic Acid	mmol/l	Fatty acids	Docosahexaenoic Acid	met-d-DHA
Alanine	mmol/l	Other amino acids	Alanine	met-d-Ala
Glutamine	mmol/l	Other amino acids	Glutamine	met-d-Gln
Glycine	mmol/l	Other amino acids	Glycine	met-d-Gly
Histidine	mmol/l	Other amino acids	Histidine	met-d-His
Total Concentration Of Branched-Chain Amino Acids (Leucine + Isoleucine + Valine)	mmol/l	Branched-chain amino acids	Total Concentration	met-d-Total_BCAA
Isoleucine	mmol/l	Branched-chain amino acids	Isoleucine	met-d-Ile
Leucine	mmol/l	Branched-chain amino acids	Leucine	met-d-Leu
Valine	mmol/l	Branched-chain amino acids	Valine	met-d-Val
Phenylalanine	mmol/l	Aromatic amino acids	Phenylalanine	met-d-Phe
Tyrosine	mmol/l	Aromatic amino acids	Tyrosine	met-d-Tyr
Lactate	mmol/l	Glycolysis related metabolites	Lactate	met-d-Lactate
Pyruvate	mmol/l	Glycolysis related metabolites	Pyruvate	met-d-Pyruvate
Citrate	mmol/l	Glycolysis related metabolites	Citrate	met-d-Citrate
3-Hydroxybutyrate	mmol/l	Ketone bodies	3-Hydroxybutyrate	met-d-bOHbutyrate
Acetate	mmol/l	Ketone bodies	Acetate	met-d-Acetate
Acetoacetate	mmol/l	Ketone bodies	Acetoacetate	met-d-Acetoacetate
Acetone	mmol/l	Ketone bodies	Acetone	met-d-Acetone
Creatinine	mmol/l	Fluid balance	Creatinine	met-d-Creatinine
Albumin	g/l	Fluid balance	Albumin	met-d-Albumin
Glycoprotein Acetyls	mmol/l	Inflammation	Glycoprotein Acetyls	met-d-GlycA
Concentration Of Chylomicrons And Extremely Large Vldl Particles	mmol/l	Chylomicrons and extremely large VLDL	Concentration	met-d-XXL_VLDL_P
Total Lipids In Chylomicrons And Extremely Large Vldl	mmol/l	Chylomicrons and extremely large VLDL	Total Lipids	met-d-XXL_VLDL_L
Phospholipids In Chylomicrons And Extremely Large Vldl	mmol/l	Chylomicrons and extremely large VLDL	Phospholipids	met-d-XXL_VLDL_PL
Cholesterol In Chylomicrons And Extremely Large Vldl	mmol/l	Chylomicrons and extremely large VLDL	Cholesterol	met-d-XXL_VLDL_C
Cholesteryl Esters In Chylomicrons And Extremely Large Vldl	mmol/l	Chylomicrons and extremely large VLDL	Cholesteryl Esters	met-d-XXL_VLDL_CE
Free Cholesterol In Chylomicrons And Extremely Large Vldl	mmol/l	Chylomicrons and extremely large VLDL	Free Cholesterol	met-d-XXL_VLDL_FC
Triglycerides In Chylomicrons And Extremely Large Vldl	mmol/l	Chylomicrons and extremely large VLDL	Triglycerides	met-d-XXL_VLDL_TG
Concentration Of Very Large Vldl Particles	mmol/l	Very large VLDL	Concentration	met-d-XL_VLDL_P
Total Lipids In Very Large Vldl	mmol/l	Very large VLDL	Total Lipids	met-d-XL_VLDL_L
Phospholipids In Very Large Vldl	mmol/l	Very large VLDL	Phospholipids	met-d-XL_VLDL_PL
Cholesterol In Very Large Vldl	mmol/l	Very large VLDL	Cholesterol	met-d-XL_VLDL_C
Cholesteryl Esters In Very Large Vldl	mmol/l	Very large VLDL	Cholesteryl Esters	met-d-XL_VLDL_CE
Free Cholesterol In Very Large Vldl	mmol/l	Very large VLDL	Free Cholesterol	met-d-XL_VLDL_FC
Triglycerides In Very Large Vldl	mmol/l	Very large VLDL	Triglycerides	met-d-XL_VLDL_TG
Concentration Of Large Vldl Particles	mmol/l	Large VLDL	Concentration	met-d-L_VLDL_P
Total Lipids In Large Vldl	mmol/l	Large VLDL	Total Lipids	met-d-L_VLDL_L
Phospholipids In Large Vldl	mmol/l	Large VLDL	Phospholipids	met-d-L_VLDL_PL
Cholesterol In Large Vldl	mmol/l	Large VLDL	Cholesterol	met-d-L_VLDL_C
Cholesteryl Esters In Large Vldl	mmol/l	Large VLDL	Cholesteryl Esters	met-d-L_VLDL_CE
Free Cholesterol In Large Vldl	mmol/l	Large VLDL	Free Cholesterol	met-d-L_VLDL_FC
Triglycerides In Large Vldl	mmol/l	Large VLDL	Triglycerides	met-d-L_VLDL_TG
Concentration Of Medium Vldl Particles	mmol/l	Medium VLDL	Concentration	met-d-M_VLDL_P
Total Lipids In Medium Vldl	mmol/l	Medium VLDL	Total Lipids	met-d-M_VLDL_L
Phospholipids In Medium Vldl	mmol/l	Medium VLDL	Phospholipids	met-d-M_VLDL_PL
Cholesterol In Medium Vldl	mmol/l	Medium VLDL	Cholesterol	met-d-M_VLDL_C
Cholesteryl Esters In Medium Vldl	mmol/l	Medium VLDL	Cholesteryl Esters	met-d-M_VLDL_CE
Free Cholesterol In Medium Vldl	mmol/l	Medium VLDL	Free Cholesterol	met-d-M_VLDL_FC
Triglycerides In Medium Vldl	mmol/l	Medium VLDL	Triglycerides	met-d-M_VLDL_TG
Concentration Of Small Vldl Particles	mmol/l	Small VLDL	Concentration	met-d-S_VLDL_P
Total Lipids In Small Vldl	mmol/l	Small VLDL	Total Lipids	met-d-S_VLDL_L
Phospholipids In Small Vldl	mmol/l	Small VLDL	Phospholipids	met-d-S_VLDL_PL
Cholesterol In Small Vldl	mmol/l	Small VLDL	Cholesterol	met-d-S_VLDL_C
Cholesteryl Esters In Small Vldl	mmol/l	Small VLDL	Cholesteryl Esters	met-d-S_VLDL_CE
Free Cholesterol In Small Vldl	mmol/l	Small VLDL	Free Cholesterol	met-d-S_VLDL_FC
Triglycerides In Small Vldl	mmol/l	Small VLDL	Triglycerides	met-d-S_VLDL_TG
Concentration Of Very Small Vldl Particles	mmol/l	Very small VLDL	Concentration	met-d-XS_VLDL_P
Total Lipids In Very Small Vldl	mmol/l	Very small VLDL	Total Lipids	met-d-XS_VLDL_L
Phospholipids In Very Small Vldl	mmol/l	Very small VLDL	Phospholipids	met-d-XS_VLDL_PL
Cholesterol In Very Small Vldl	mmol/l	Very small VLDL	Cholesterol	met-d-XS_VLDL_C
Cholesteryl Esters In Very Small Vldl	mmol/l	Very small VLDL	Cholesteryl Esters	met-d-XS_VLDL_CE
Free Cholesterol In Very Small Vldl	mmol/l	Very small VLDL	Free Cholesterol	met-d-XS_VLDL_FC
Triglycerides In Very Small Vldl	mmol/l	Very small VLDL	Triglycerides	met-d-XS_VLDL_TG
Concentration Of Idl Particles	mmol/l	IDL	Concentration	met-d-IDL_P
Total Lipids In Idl	mmol/l	IDL	Total Lipids	met-d-IDL_L
Phospholipids In Idl	mmol/l	IDL	Phospholipids	met-d-IDL_PL
Cholesterol In Idl	mmol/l	IDL	Cholesterol	met-d-IDL_C
Cholesteryl Esters In Idl	mmol/l	IDL	Cholesteryl Esters	met-d-IDL_CE
Free Cholesterol In Idl	mmol/l	IDL	Free Cholesterol	met-d-IDL_FC
Triglycerides In Idl	mmol/l	IDL	Triglycerides	met-d-IDL_TG
Concentration Of Large Ldl Particles	mmol/l	Large LDL	Concentration	met-d-L_LDL_P
Total Lipids In Large Ldl	mmol/l	Large LDL	Total Lipids	met-d-L_LDL_L
Phospholipids In Large Ldl	mmol/l	Large LDL	Phospholipids	met-d-L_LDL_PL
Cholesterol In Large Ldl	mmol/l	Large LDL	Cholesterol	met-d-L_LDL_C
Cholesteryl Esters In Large Ldl	mmol/l	Large LDL	Cholesteryl Esters	met-d-L_LDL_CE
Free Cholesterol In Large Ldl	mmol/l	Large LDL	Free Cholesterol	met-d-L_LDL_FC
Triglycerides In Large Ldl	mmol/l	Large LDL	Triglycerides	met-d-L_LDL_TG
Concentration Of Medium Ldl Particles	mmol/l	Medium LDL	Concentration	met-d-M_LDL_P
Total Lipids In Medium Ldl	mmol/l	Medium LDL	Total Lipids	met-d-M_LDL_L
Phospholipids In Medium Ldl	mmol/l	Medium LDL	Phospholipids	met-d-M_LDL_PL
Cholesterol In Medium Ldl	mmol/l	Medium LDL	Cholesterol	met-d-M_LDL_C
Cholesteryl Esters In Medium Ldl	mmol/l	Medium LDL	Cholesteryl Esters	met-d-M_LDL_CE
Free Cholesterol In Medium Ldl	mmol/l	Medium LDL	Free Cholesterol	met-d-M_LDL_FC
Triglycerides In Medium Ldl	mmol/l	Medium LDL	Triglycerides	met-d-M_LDL_TG
Concentration Of Small Ldl Particles	mmol/l	Small LDL	Concentration	met-d-S_LDL_P
Total Lipids In Small Ldl	mmol/l	Small LDL	Total Lipids	met-d-S_LDL_L
Phospholipids In Small Ldl	mmol/l	Small LDL	Phospholipids	met-d-S_LDL_PL
Cholesterol In Small Ldl	mmol/l	Small LDL	Cholesterol	met-d-S_LDL_C
Cholesteryl Esters In Small Ldl	mmol/l	Small LDL	Cholesteryl Esters	met-d-S_LDL_CE
Free Cholesterol In Small Ldl	mmol/l	Small LDL	Free Cholesterol	met-d-S_LDL_FC
Triglycerides In Small Ldl	mmol/l	Small LDL	Triglycerides	met-d-S_LDL_TG
Concentration Of Very Large Hdl Particles	mmol/l	Very large HDL	Concentration	met-d-XL_HDL_P
Total Lipids In Very Large Hdl	mmol/l	Very large HDL	Total Lipids	met-d-XL_HDL_L
Phospholipids In Very Large Hdl	mmol/l	Very large HDL	Phospholipids	met-d-XL_HDL_PL
Cholesterol In Very Large Hdl	mmol/l	Very large HDL	Cholesterol	met-d-XL_HDL_C
Cholesteryl Esters In Very Large Hdl	mmol/l	Very large HDL	Cholesteryl Esters	met-d-XL_HDL_CE
Free Cholesterol In Very Large Hdl	mmol/l	Very large HDL	Free Cholesterol	met-d-XL_HDL_FC
Triglycerides In Very Large Hdl	mmol/l	Very large HDL	Triglycerides	met-d-XL_HDL_TG
Concentration Of Large Hdl Particles	mmol/l	Large HDL	Concentration	met-d-L_HDL_P
Total Lipids In Large Hdl	mmol/l	Large HDL	Total Lipids	met-d-L_HDL_L
Phospholipids In Large Hdl	mmol/l	Large HDL	Phospholipids	met-d-L_HDL_PL
Cholesterol In Large Hdl	mmol/l	Large HDL	Cholesterol	met-d-L_HDL_C
Cholesteryl Esters In Large Hdl	mmol/l	Large HDL	Cholesteryl Esters	met-d-L_HDL_CE
Free Cholesterol In Large Hdl	mmol/l	Large HDL	Free Cholesterol	met-d-L_HDL_FC
Triglycerides In Large Hdl	mmol/l	Large HDL	Triglycerides	met-d-L_HDL_TG
Concentration Of Medium Hdl Particles	mmol/l	Medium HDL	Concentration	met-d-M_HDL_P
Total Lipids In Medium Hdl	mmol/l	Medium HDL	Total Lipids	met-d-M_HDL_L
Phospholipids In Medium Hdl	mmol/l	Medium HDL	Phospholipids	met-d-M_HDL_PL
Cholesterol In Medium Hdl	mmol/l	Medium HDL	Cholesterol	met-d-M_HDL_C
Cholesteryl Esters In Medium Hdl	mmol/l	Medium HDL	Cholesteryl Esters	met-d-M_HDL_CE
Free Cholesterol In Medium Hdl	mmol/l	Medium HDL	Free Cholesterol	met-d-M_HDL_FC
Triglycerides In Medium Hdl	mmol/l	Medium HDL	Triglycerides	met-d-M_HDL_TG
Concentration Of Small Hdl Particles	mmol/l	Small HDL	Concentration	met-d-S_HDL_P
Total Lipids In Small Hdl	mmol/l	Small HDL	Total Lipids	met-d-S_HDL_L
Phospholipids In Small Hdl	mmol/l	Small HDL	Phospholipids	met-d-S_HDL_PL
Cholesterol In Small Hdl	mmol/l	Small HDL	Cholesterol	met-d-S_HDL_C
Cholesteryl Esters In Small Hdl	mmol/l	Small HDL	Cholesteryl Esters	met-d-S_HDL_CE
Free Cholesterol In Small Hdl	mmol/l	Small HDL	Free Cholesterol	met-d-S_HDL_FC
Triglycerides In Small Hdl	mmol/l	Small HDL	Triglycerides	met-d-S_HDL_TG

## Sheet: SD2
Supplementary Data 2: Genetic instruments selected for each exposure
SNP	Chromosome	Position (hg19)	Nearest gene	Exposure	Effect allele	Other allele	Beta	Standard error	Effect allele frequency	P value	F statistic	R-square
rs12784552	10	113036354	BTBD7P2	Fasting Glucose	A	G	0.0329	0.003	0.924	2.863e-31	120.268	0.000599145
rs7903146	10	114758349	TCF7L2	Fasting Glucose	T	C	0.0259	0.0019	0.307	1.995e-35	185.82	0.000932111
rs2839671	10	26505822	GAD2	Fasting Glucose	G	A	0.016	0.0022	0.836	8.379e-14	52.8926	0.000267579
rs7095788	10	95384152	PDE6C	Fasting Glucose	C	T	0.0106	0.0018	0.642	1.976e-09	34.679	0.000194303
rs3842753	11	2181060	INS	Fasting Glucose	T	G	0.0134	0.0022	0.28	2.841e-09	37.0992	0.000228311
rs10838524	11	45870177	CRY2	Fasting Glucose	A	G	0.0238	0.0016	0.48	1.559e-40	221.266	0.0011018
rs10838693	11	47350553	MADD	Fasting Glucose	C	G	0.0177	0.0018	0.314	3.442e-23	96.6944	0.000507237
rs174583	11	61609750	FADS2	Fasting Glucose	C	T	0.0168	0.0017	0.625	3.371e-22	97.6609	0.000486617
rs11603349	11	72460694	ARAP1	Fasting Glucose	T	C	0.0236	0.0022	0.832	3.116e-25	115.074	0.000573265
rs10830963	11	92708710	MTNR1B	Fasting Glucose	G	C	0.0772	0.0019	0.286	<1E-300	1650.93	0.00834526
rs6489811	12	121893626	KDM2B	Fasting Glucose	G	A	0.011	0.0018	0.512	3.267e-09	37.3457	0.000217577
rs11610045	12	133063768	FBRSL1	Fasting Glucose	A	G	0.0144	0.0019	0.454	3.26e-13	57.4404	0.000378661
rs2657879	12	56865338	GLS2	Fasting Glucose	G	A	0.0119	0.0022	0.202	7.334e-09	29.2583	0.000148911
rs4760278	12	57771153	R3HDM2	Fasting Glucose	C	A	0.011	0.002	0.819	3.331e-08	30.25	0.000152594
rs6538804	12	97848910	RMST	Fasting Glucose	C	G	0.0142	0.0019	0.623	9.413e-14	55.856	0.000334567
rs11619319	13	28487599	PLUT	Fasting Glucose	G	A	0.0173	0.002	0.234	3.412e-20	74.8225	0.000378488
rs12888855	14	100830818	WARS	Fasting Glucose	C	A	0.0135	0.002	0.811	6.019e-12	45.5625	0.000230515
rs35889227	14	90055468	FOXN3	Fasting Glucose	G	T	0.013	0.0019	0.383	3.365e-10	46.8144	0.000280425
rs17270243	15	60862500	RORA	Fasting Glucose	G	A	0.0104	0.0021	0.24	3.616e-08	24.5261	0.000137421
rs7163757	15	62391608	NPM1P47	Fasting Glucose	C	T	0.0217	0.0016	0.567	2.641e-36	183.941	0.000916025
rs12898997	15	75090349	CSK	Fasting Glucose	C	T	0.0098	0.0017	0.402	4.641e-09	33.2318	0.000165673
rs7178572	15	77747190	HMG20A	Fasting Glucose	G	A	0.0121	0.0018	0.679	7.086e-10	45.1883	0.000228612
rs6598541	15	99271135	IGF1R	Fasting Glucose	A	G	0.0114	0.0017	0.352	4.124e-12	44.9689	0.000227502
rs2238435	16	4014282	ADCY9	Fasting Glucose	C	G	0.0112	0.0019	0.381	3.824e-09	34.7479	0.000201781
rs7256920	19	46203083	QPCTL	Fasting Glucose	G	A	0.0104	0.0018	0.509	2.752e-09	33.3827	0.000171305
rs6662924	1	100894419	CDC14A	Fasting Glucose	A	C	0.0143	0.0023	0.198	3.341e-10	38.656	0.000233498
rs78132593	1	150868102	RP11-235D19.4	Fasting Glucose	C	A	0.0147	0.0022	0.797	2.598e-10	44.6467	0.000267444
rs2075423	1	214154719	PROX1	Fasting Glucose	G	T	0.0161	0.0017	0.624	3.183e-21	89.692	0.000449495
rs348330	1	229672955	ABCB10	Fasting Glucose	G	A	0.0122	0.002	0.369	3.036e-10	37.21	0.000216077
rs6113722	20	22557099	FOXA2	Fasting Glucose	G	A	0.0424	0.0044	0.934	7.66e-25	92.8595	0.000475627
rs17265513	20	39832628	ZHX3	Fasting Glucose	C	T	0.0158	0.0021	0.204	5.102e-14	56.6077	0.000283807
rs39713	22	30343186	MTMR3	Fasting Glucose	C	T	0.0169	0.0031	0.938	1.767e-08	29.7201	0.000151251
rs180935712	2	169681425	NOSTRIN	Fasting Glucose	A	G	0.057	0.0082	0.011	2.115e-11	48.3195	0.000284063
rs140809953	2	169681654	NOSTRIN	Fasting Glucose	A	G	0.0369	0.0073	0.024	2.112e-08	25.5509	0.000143284
rs573225	2	169757541	SPC25	Fasting Glucose	A	G	0.0693	0.0017	0.673	<1E-300	1661.76	0.00826731
rs13389076	2	169789512	ABCB11	Fasting Glucose	A	G	0.0609	0.0049	0.034	1.724e-36	154.469	0.000774704
rs1057394	2	27324036	CGREF1	Fasting Glucose	G	A	0.0124	0.0018	0.375	1.911e-12	47.4568	0.000265864
rs1260326	2	27730940	GCKR	Fasting Glucose	C	T	0.0282	0.0017	0.587	4.481e-65	275.17	0.00137157
rs111884754	2	43775309	THADA	Fasting Glucose	C	A	0.0248	0.0035	0.945	7.814e-15	50.2073	0.000250198
rs189548	2	54941112	EML6	Fasting Glucose	G	A	0.0123	0.002	0.277	2.811e-09	37.8225	0.000226575
rs11708067	3	123065778	ADCY5	Fasting Glucose	A	G	0.0281	0.002	0.823	1.626e-43	197.403	0.000989053
rs16851397	3	141134818	ZBTB38	Fasting Glucose	A	G	0.0327	0.0042	0.955	1.26e-12	60.6173	0.000306643
rs17437560	3	152180329	MBNL1	Fasting Glucose	C	T	0.0175	0.0032	0.89	3.331e-08	29.9072	0.000180416
rs1604038	3	170709193	SLC2A2	Fasting Glucose	C	T	0.0198	0.0018	0.712	4.468e-28	121	0.000606586
rs6808574	3	187740523	TMEM207	Fasting Glucose	C	T	0.0127	0.0017	0.606	7.209e-14	55.8097	0.000291723
rs4862423	4	185726548	ACSL1	Fasting Glucose	T	C	0.0123	0.0019	0.401	4.447e-10	41.9086	0.000251047
rs157512	5	55809127	C5orf67	Fasting Glucose	T	C	0.0134	0.0021	0.73	5.426e-10	40.7166	0.000228112
rs7708285	5	76425867	ZBED3-AS1	Fasting Glucose	G	A	0.0133	0.0019	0.314	1.253e-09	49	0.000246096
rs1820176	5	95696585	CTD-2337A12.1	Fasting Glucose	T	C	0.0247	0.002	0.704	1.905e-34	152.523	0.000913054
rs12055786	6	153431125	RGS17	Fasting Glucose	T	C	0.012	0.0017	0.384	1.166e-11	49.827	0.00025224
rs9348441	6	20680678	CDKAL1	Fasting Glucose	A	T	0.0176	0.0018	0.272	4.402e-20	95.6049	0.00047632
rs10305457	6	39034095	GLP1R	Fasting Glucose	T	C	0.0235	0.0032	0.065	1.209e-14	53.9307	0.000323039
rs3778321	6	7250270	RREB1	Fasting Glucose	G	A	0.0186	0.0021	0.824	3.157e-17	78.449	0.000399135
rs17168486	7	14898282	DGKB	Fasting Glucose	T	C	0.028	0.0021	0.176	4.17e-36	177.778	0.000891806
rs2979422	7	44162355	POLD2	Fasting Glucose	C	T	0.0243	0.0024	0.131	3.846e-26	102.516	0.000539117
rs878521	7	44255643	CAMK2B	Fasting Glucose	A	G	0.0549	0.002	0.249	2.65e-174	753.503	0.00374691
rs58925536	7	75654574	STYXL1	Fasting Glucose	T	C	0.0306	0.0053	0.032	5.821e-09	33.3343	0.000199879
rs194518	7	89853149	STEAP2	Fasting Glucose	A	G	0.0102	0.0018	0.52	8.757e-09	32.1111	0.000192371
rs9650069	8	118204020	SLC30A8	Fasting Glucose	C	T	0.0286	0.0018	0.716	8.306e-58	252.457	0.00129827
rs12541643	8	81076874	TPD52	Fasting Glucose	T	C	0.0118	0.0019	0.479	4.511e-09	38.5706	0.000232984
rs7012637	8	9173209	RP11-115J16.1	Fasting Glucose	G	A	0.018	0.0017	0.53	9.746e-25	112.111	0.000566828
rs896854	8	95960511	NDUFAF6	Fasting Glucose	T	C	0.0099	0.0016	0.458	5.612e-09	38.2852	0.000195241
rs16913693	9	111680359	IKBKAP	Fasting Glucose	T	G	0.0394	0.0049	0.971	2.82e-16	64.6547	0.000328439
rs507666	9	136149399	ABO	Fasting Glucose	A	G	0.0164	0.0021	0.189	6.992e-17	60.9887	0.000306042
rs3829109	9	139256766	DNLZ	Fasting Glucose	G	A	0.0163	0.002	0.724	1.087e-15	66.4225	0.000363986
rs10811660	9	22134068	CDKN2B-AS1	Fasting Glucose	G	A	0.0223	0.0022	0.835	7.938e-25	102.746	0.000518388
rs10974438	9	4291928	GLIS3	Fasting Glucose	C	A	0.0198	0.0017	0.38	9.848e-31	135.654	0.000681077
rs7903146	10	114758349	TCF7L2	2-Hr Glucose	T	C	0.0854	0.0087	0.307	2.793e-26	96.3557	0.00152319
rs4148646	11	17415190	ABCC8	2-Hr Glucose	C	G	0.0397	0.0078	0.336	4.386e-08	25.9055	0.000408599
rs2649999	12	121380544	-	2-Hr Glucose	T	C	0.0498	0.0082	0.359	2.009e-10	36.8834	0.000581478
rs112824462	14	38842759	RP11-96D24.1	2-Hr Glucose	G	A	0.0584	0.0102	0.724	6.732e-09	32.7812	0.000723653
rs17271305	15	62332980	VPS13C	2-Hr Glucose	G	A	0.0587	0.0077	0.409	2.883e-14	58.1159	0.000915901
rs117643180	17	7185779	SLC2A4	2-Hr Glucose	A	C	0.234	0.0327	0.033	7.308e-14	51.2078	0.00133523
rs1800437	19	46181392	GIPR	2-Hr Glucose	C	G	0.1004	0.0099	0.208	4.788e-26	102.848	0.00165128
rs12692738	2	165558252	COBLL1	2-Hr Glucose	T	C	0.0486	0.009	0.735	2.716e-08	29.16	0.000459841
rs1260326	2	27730940	GCKR	2-Hr Glucose	T	C	0.0486	0.0078	0.413	5.929e-12	38.8225	0.000614273
rs11708067	3	123065778	ADCY5	2-Hr Glucose	A	G	0.0872	0.0093	0.823	1.979e-22	87.9158	0.00138509
rs150111048	3	185514421	IGF2BP2	2-Hr Glucose	G	A	0.0596	0.0089	0.249	1.138e-11	44.8448	0.000706923
rs878521	7	44255643	CAMK2B	2-Hr Glucose	A	G	0.099	0.0094	0.249	1.254e-28	110.921	0.00174927
rs2126259	8	9185146	RP11-115J16.1	2-Hr Glucose	C	T	0.0716	0.0121	0.909	2.976e-10	35.0151	0.000552063
rs550057	9	136146597	ABO	2-Hr Glucose	T	C	0.0526	0.0085	0.286	3.615e-11	38.2943	0.000603704
rs7903146	10	114758349	TCF7L2	Fasting Insulin	C	T	0.0116	0.0021	0.693	1.237e-09	30.5125	0.000211894
rs118164457	10	89680631	PTEN	Fasting Insulin	C	T	0.0345	0.0057	0.037	3.858e-10	36.6343	0.000295413
rs2845885	11	63869062	MACROD1	Fasting Insulin	C	T	0.0204	0.0039	0.069	1.18e-08	27.3609	0.000182651
rs860598	12	102898446	RP11-210L7.1	Fasting Insulin	A	G	0.0177	0.0025	0.824	6.879e-12	50.1264	0.000344746
rs7133378	12	124409502	DNAH10	Fasting Insulin	G	A	0.0127	0.002	0.661	5.996e-11	40.3225	0.000269258
rs6487237	12	21699928	GYS2	Fasting Insulin	A	C	0.0154	0.0026	0.79	4.682e-09	35.0828	0.000291977
rs1351394	12	66351826	HMGA2	Fasting Insulin	C	T	0.0111	0.0018	0.529	2.708e-09	38.0278	0.000253843
rs12454712	18	60845884	BCL2	Fasting Insulin	T	C	0.0142	0.0025	0.602	1.777e-09	32.2624	0.000283172
rs731839	19	33899065	PEPD	Fasting Insulin	G	A	0.0121	0.0019	0.342	3.865e-11	40.5568	0.000270733
rs6674544	1	219628973	RP11-392O17.1	Fasting Insulin	A	G	0.0177	0.002	0.574	6.973e-21	78.3225	0.000523311
rs1206760	20	45582472	EYA2	Fasting Insulin	G	A	0.0112	0.0019	0.478	8.821e-10	34.7479	0.000231978
rs13389219	2	165528876	COBLL1	Fasting Insulin	C	T	0.0199	0.0019	0.591	5.838e-28	109.698	0.000725911
rs2943646	2	227099534	NEU2	Fasting Insulin	G	A	0.025	0.0019	0.623	8.473e-39	173.13	0.00115467
rs1260326	2	27730940	GCKR	Fasting Insulin	C	T	0.0231	0.0019	0.587	8.418e-38	147.814	0.00100963
rs5017305	2	630902	TMEM18	Fasting Insulin	A	T	0.0137	0.0026	0.236	1.067e-08	27.7648	0.000183827
rs17036126	3	12287863	LINC00690	Fasting Insulin	T	C	0.0209	0.003	0.129	1.279e-10	48.5344	0.000333904
rs11708067	3	123065778	ADCY5	Fasting Insulin	G	A	0.0135	0.0023	0.177	1.299e-09	34.4518	0.000229994
rs35000407	3	12351521	PPARG	Fasting Insulin	T	G	0.0258	0.0028	0.883	1.504e-21	84.9031	0.00056196
rs62271373	3	150066540	SIAH2	Fasting Insulin	A	T	0.0256	0.0048	0.059	1.596e-08	28.4444	0.000230496
rs10865959	3	49891002	TRAIP	Fasting Insulin	C	G	0.0138	0.0022	0.3	1.992e-08	39.3471	0.000313687
rs17331151	3	52844534	ITIH4	Fasting Insulin	C	T	0.0162	0.0031	0.894	1.524e-08	27.3091	0.000188241
rs9884482	4	106081636	TET2	Fasting Insulin	C	T	0.0125	0.0019	0.392	2.879e-11	43.2825	0.000288933
rs11727676	4	145659064	HHIP	Fasting Insulin	C	T	0.0203	0.0039	0.084	2.898e-08	27.0934	0.000195964
rs6855363	4	157670537	TOMM22P4	Fasting Insulin	T	C	0.0125	0.002	0.653	4.039e-08	39.0625	0.000269229
rs3775380	4	89739808	FAM13A	Fasting Insulin	G	A	0.0119	0.0018	0.5	1.477e-11	43.7068	0.000291776
rs10050393	5	157918946	RP11-32D16.1	Fasting Insulin	T	C	0.009	0.0019	0.54	4.843e-08	22.4377	0.000148561
rs4865796	5	53272664	ARL15	Fasting Insulin	A	G	0.0165	0.002	0.707	7.329e-17	68.0625	0.000454234
rs459193	5	55806751	C5orf67	Fasting Insulin	G	A	0.0181	0.0021	0.715	1.123e-18	74.288	0.000495817
rs1474696	6	127449246	RSPO3	Fasting Insulin	G	A	0.0147	0.0018	0.476	3.019e-16	66.6944	0.00044149
rs73013411	6	164126233	RP1-230L10.1	Fasting Insulin	C	A	0.018	0.0032	0.88	2.084e-08	31.6406	0.000252264
rs116141873	6	34222201	C6orf1	Fasting Insulin	T	G	0.0428	0.0059	0.032	1.423e-11	52.624	0.000426348
rs2780215	6	34236973	TBC1D22B	Fasting Insulin	A	G	0.0392	0.0063	0.958	1.064e-09	38.716	0.000318434
rs6905288	6	43758873	VEGFA	Fasting Insulin	A	G	0.0112	0.0019	0.602	7.75e-09	34.7479	0.000238737
rs972283	7	130466854	RP11-36B6.1	Fasting Insulin	G	A	0.0105	0.0019	0.544	1.093e-08	30.5402	0.000204127
rs2108349	7	50786663	GRB10	Fasting Insulin	G	A	0.0115	0.002	0.314	1.133e-08	33.0625	0.000234019
rs13258890	8	23615445	RP11-175E9.1	Fasting Insulin	T	C	0.0128	0.0025	0.748	2.765e-08	26.2144	0.000210103
rs7012814	8	9173358	RP11-115J16.1	Fasting Insulin	G	A	0.0219	0.0019	0.529	8.342e-30	132.856	0.000891215
rs75179845	9	136132954	ABO	Fasting Insulin	C	T	0.0216	0.0035	0.079	6.051e-11	38.0865	0.000260317
rs7903146	10	114758349	TCF7L2	HbA1c	T	C	0.0133	0.0014	0.307	1.044e-22	90.25	0.000619558
rs11257655	10	12307894	RN7SL232P	HbA1c	T	C	0.011	0.0016	0.241	1.911e-13	47.2656	0.000321869
rs2015803	10	71081399	HK1	HbA1c	T	C	0.0112	0.0016	0.265	2.275e-12	49	0.000373681
rs17476364	10	71094504	HK1	HbA1c	T	C	0.0858	0.0023	0.901	<1E-300	1391.61	0.0102138
rs7127313	11	100508897	RN7SL222P	HbA1c	T	C	0.0066	0.0013	0.336	4.848e-08	25.7751	0.000175544
rs608793	11	118986659	C2CD2L	HbA1c	T	C	0.0065	0.0013	0.479	4.545e-08	25	0.000194351
rs4980325	11	234451	SIRT3	HbA1c	T	G	0.0108	0.0014	0.532	4.703e-14	59.5102	0.000462512
rs11039154	11	47278502	NR1H3	HbA1c	C	T	0.0087	0.0014	0.723	3.105e-09	38.6173	0.000262985
rs174559	11	61581656	FADS1	HbA1c	G	A	0.0106	0.0014	0.715	3.311e-13	57.3265	0.000390345
rs10830963	11	92708710	MTNR1B	HbA1c	G	C	0.0197	0.0015	0.286	1.541e-36	172.484	0.0011835
rs360147	11	9790817	SBF2-AS1	HbA1c	C	T	0.0086	0.0015	0.736	2.076e-09	32.8711	0.000248213
rs10774624	12	111833788	RP3-473L9.4	HbA1c	A	G	0.0093	0.0013	0.525	4.17e-14	51.1775	0.000348492
rs117233107	12	4328521	CCND2-AS1	HbA1c	G	A	0.047	0.0072	0.98	8.453e-11	42.6119	0.000390746
rs4760682	12	48512285	PFKM	HbA1c	A	C	0.0164	0.0018	0.817	3.197e-20	83.0123	0.00063134
rs76533333	13	113352916	ATP11A	HbA1c	G	A	0.0265	0.0025	0.087	2.81e-29	112.36	0.0008729
rs1278769	13	113536627	ATP11A	HbA1c	G	A	0.0091	0.0015	0.769	5.515e-12	36.8044	0.000255942
rs1535464	14	100793431	SLC25A47	HbA1c	G	A	0.0086	0.0017	0.788	1.111e-08	25.5917	0.000198952
rs151165	14	65272626	SPTB	HbA1c	A	T	0.0079	0.0014	0.397	2.037e-09	31.8418	0.000247527
rs10151436	14	73616095	PSEN1	HbA1c	A	T	0.013	0.0021	0.89	3.851e-11	38.322	0.000297886
rs452306	15	65822777	HACD3	HbA1c	C	T	0.0098	0.0014	0.373	5.506e-13	49	0.000382344
rs11643024	16	11443183	RMI2	HbA1c	A	G	0.0084	0.0015	0.303	7.975e-10	31.36	0.000239186
rs7190771	16	28590030	SGF29	HbA1c	A	G	0.0085	0.0013	0.332	6.021e-11	42.7515	0.00029113
rs11248914	16	293562	FAM234A	HbA1c	T	C	0.0114	0.0014	0.698	1.42e-14	66.3061	0.000515302
rs7198799	16	68818390	CDH1	HbA1c	T	C	0.0083	0.0014	0.281	4.759e-09	35.148	0.000244436
rs837763	16	88853729	PIEZO1	HbA1c	T	C	0.0176	0.0013	0.578	5.197e-38	183.29	0.0013433
rs9914988	17	27183104	ERAL1	HbA1c	A	G	0.0125	0.0016	0.802	4.656e-17	61.0352	0.000420839
rs2748427	17	76121864	TMC6	HbA1c	G	A	0.0307	0.0022	0.197	9.819e-49	194.729	0.00194575
rs9909940	17	80689036	FN3K	HbA1c	T	C	0.0322	0.0014	0.323	1.43e-116	529	0.00360234
rs28671200	18	43774444	C18orf25	HbA1c	T	G	0.0086	0.0017	0.646	1.56e-08	25.5917	0.000203311
rs17533945	19	17257802	MYO9B	HbA1c	C	T	0.0128	0.0014	0.418	1.617e-23	83.5918	0.00059896
rs10405535	19	33072085	PDCD5	HbA1c	A	G	0.0122	0.0016	0.29	6.474e-14	58.1406	0.000451876
rs267738	1	150940625	CERS2	HbA1c	T	G	0.0109	0.0016	0.797	1.141e-11	46.4102	0.000322711
rs857725	1	158607935	SPTA1	HbA1c	G	T	0.0208	0.0014	0.277	5.426e-55	220.735	0.00152006
rs7547793	1	203653544	ATP2B4	HbA1c	C	A	0.0118	0.0021	0.88	6.611e-09	31.5737	0.000245443
rs340882	1	214145731	PROX1-AS1	HbA1c	G	C	0.0084	0.0013	0.58	1.483e-10	41.7515	0.000284322
rs2375278	1	25529038	RP4-706G24.1	HbA1c	A	G	0.0112	0.0017	0.176	1.049e-11	43.4048	0.00030908
rs1175549	1	3691727	SMIM1	HbA1c	A	C	0.0098	0.0015	0.786	7.127e-13	42.6844	0.00029681
rs737092	20	55990405	RP13-379L11.3	HbA1c	C	T	0.0073	0.0013	0.499	7.569e-09	31.5325	0.000219293
rs855791	22	37462936	TMPRSS6	HbA1c	A	G	0.0188	0.0013	0.4	1.337e-56	209.136	0.00144031
rs8138197	22	43114551	A4GALT	HbA1c	G	A	0.0073	0.0014	0.512	3.538e-08	27.1888	0.000221119
rs560887	2	169763148	G6PC2	HbA1c	C	T	0.0307	0.0014	0.694	5.55e-122	480.862	0.00329225
rs13389076	2	169789512	ABCB11	HbA1c	A	G	0.0332	0.0038	0.034	3.036e-18	76.3324	0.000519691
rs13419763	2	219134950	AAMP	HbA1c	T	C	0.008	0.0014	0.588	5.481e-09	32.6531	0.000253832
rs12612492	2	24093756	ATAD2B	HbA1c	T	C	0.0188	0.0019	0.148	1.883e-26	97.9058	0.000680701
rs1367173	2	43449385	ZFP36L2	HbA1c	C	T	0.0152	0.002	0.894	1.66e-14	57.76	0.000412425
rs79403657	2	48114094	FBXO11	HbA1c	G	C	0.009	0.0017	0.177	2.033e-08	28.0277	0.000217884
rs10169706	2	5791194	AC108025.2	HbA1c	T	C	0.026	0.0046	0.04	1.482e-08	31.9471	0.000373975
rs12491937	3	12268244	LINC00690	HbA1c	A	G	0.009	0.0013	0.555	1.417e-13	47.929	0.000326379
rs11719201	3	123068744	ADCY5	HbA1c	C	T	0.0129	0.0015	0.818	2.431e-18	73.96	0.000503547
rs6804915	3	170627909	EIF5A2	HbA1c	C	A	0.0108	0.0014	0.712	2.759e-16	59.5102	0.00040521
rs13089972	3	171798694	FNDC3B	HbA1c	A	T	0.0111	0.0014	0.584	1.874e-15	62.8622	0.000492709
rs9818758	3	49382925	USP4	HbA1c	A	G	0.0131	0.0017	0.204	1.494e-13	59.3806	0.000412855
rs6798941	3	52893465	TMEM110-MUSTN1	HbA1c	T	C	0.0086	0.0015	0.322	1.491e-08	32.8711	0.000248213
rs13134327	4	144659795	RP13-578N3.3	HbA1c	A	G	0.0144	0.0014	0.331	2.808e-26	105.796	0.000735814
rs6877043	5	154048367	CTB-95D12.1	HbA1c	T	C	0.0085	0.0014	0.638	1.987e-10	36.8622	0.000286545
rs9376090	6	135411228	HBS1L	HbA1c	T	C	0.0247	0.0014	0.728	1.897e-62	311.27	0.00219365
rs10946402	6	20715826	CDKAL1	HbA1c	G	T	0.0101	0.0016	0.169	1.119e-10	39.8477	0.000271422
rs1800562	6	26093141	HFE	HbA1c	G	A	0.0383	0.0027	0.954	2.327e-50	201.219	0.00136879
rs204995	6	32154285	PBX2	HbA1c	G	A	0.0098	0.0018	0.219	1.932e-09	29.642	0.000218512
rs3778321	6	7250270	RREB1	HbA1c	G	A	0.0106	0.0016	0.824	4.18e-11	43.8906	0.000305188
rs4727979	7	123429697	RNU6-11P	HbA1c	A	C	0.0121	0.0024	0.906	4.605e-08	25.4184	0.000197603
rs2908277	7	44183433	MYL7	HbA1c	A	G	0.0166	0.002	0.117	1.29e-18	68.89	0.000520054
rs2971670	7	44226101	GCK	HbA1c	T	C	0.0316	0.0017	0.181	5.1e-88	345.522	0.0023481
rs13234131	7	73025975	MLXIPL	HbA1c	G	A	0.0113	0.002	0.124	2.061e-09	31.9225	0.000217403
rs11558471	8	118185733	SLC30A8	HbA1c	A	G	0.0151	0.0014	0.707	3.381e-25	116.332	0.00082794
rs2001846	8	126478450	RP11-136O12.2	HbA1c	C	T	0.0069	0.0013	0.529	8.577e-10	28.1716	0.000191863
rs6474359	8	41549194	ANK1	HbA1c	T	C	0.0427	0.0038	0.978	1.913e-33	126.267	0.000877508
rs4737009	8	41630405	ANK1	HbA1c	A	G	0.0228	0.0015	0.262	8.292e-56	231.04	0.00160448
rs7042939	9	110511408	AL162389.1	HbA1c	A	G	0.0102	0.0013	0.418	1.497e-15	61.5621	0.000424413
rs651007	9	136153875	ABO	HbA1c	T	C	0.0108	0.0015	0.215	3.28e-15	51.84	0.000353047
rs3829109	9	139256766	DNLZ	HbA1c	G	A	0.0086	0.0015	0.724	2.683e-08	32.8711	0.000240797
rs10811661	9	22134094	CDKN2B-AS1	HbA1c	T	C	0.0128	0.0017	0.835	1.735e-14	56.692	0.000389757
rs7861647	9	79977386	VPS13A	HbA1c	T	C	0.0128	0.0016	0.193	4.499e-14	64	0.000497389
rs61750929	9	91495135	PCNPP2	HbA1c	C	T	0.0284	0.0029	0.959	9.486e-24	95.9049	0.000745159
rs10097617	8	95961626	TP53INP1	Type 2 Diabetes	C	T	-0.0374	0.0045	0.5196	1.928e-16	69.0746	NA
rs10137475	14	58797953	ARID4A	Type 2 Diabetes	G	A	0.0255	0.0047	0.4257	4.429e-08	29.4364	NA
rs10145154	14	79939525	NRXN3	Type 2 Diabetes	C	T	-0.0546	0.0056	0.7838	1.063e-22	95.0625	NA
rs10188334	2	653874	TMEM18	Type 2 Diabetes	C	T	0.0503	0.0062	0.8277	7.756e-16	65.8192	NA
rs10240790	7	89880949	CFAP69	Type 2 Diabetes	G	A	0.0279	0.0051	0.7043	4.694e-08	29.9273	NA
rs10404726	19	18834514	CRTC1	Type 2 Diabetes	C	T	0.0277	0.0047	0.5305	2.731e-09	34.7347	NA
rs10407429	19	46157237	RN7SL836P	Type 2 Diabetes	G	A	0.0539	0.0047	0.5785	4.793e-31	131.517	NA
rs10471048	4	83587562	SCD5	Type 2 Diabetes	G	C	0.0337	0.0048	0.3487	2.307e-12	49.2921	NA
rs10490871	3	35667761	RP11-944L7.4	Type 2 Diabetes	G	A	0.0272	0.0047	0.3694	6.584e-09	33.4921	NA
rs1059592	8	22477778	CCAR2	Type 2 Diabetes	G	A	-0.0269	0.0048	0.6463	2.397e-08	31.4067	NA
rs10750397	11	128234144	ETS1	Type 2 Diabetes	G	A	-0.048	0.0051	0.7102	1.005e-20	88.5813	NA
rs10771372	12	27962260	RN7SKP15	Type 2 Diabetes	C	T	0.0721	0.0058	0.8049	2.195e-35	154.531	NA
rs10771813	12	31367856	OVOS2	Type 2 Diabetes	C	A	0.0259	0.0047	0.5442	2.599e-08	30.3671	NA
rs10811661	9	22134094	CDKN2B-AS1	Type 2 Diabetes	C	T	-0.1379	0.0061	0.1717	8.14e-112	511.056	NA
rs10821311	9	96943059	MIRLET7DHG	Type 2 Diabetes	G	A	-0.0358	0.0049	0.681	3.996e-13	53.3794	NA
rs10830963	11	92708710	MTNR1B	Type 2 Diabetes	G	C	0.0885	0.0051	0.2781	4.566e-68	301.125	NA
rs10841868	12	21781246	LDHB	Type 2 Diabetes	G	T	0.0315	0.0052	0.7394	1.65e-09	36.6956	NA
rs10915188	1	29024956	GMEB1	Type 2 Diabetes	G	A	-0.029	0.0046	0.4153	3.69e-10	39.7448	NA
rs10937721	4	6306763	WFS1	Type 2 Diabetes	G	C	-0.0835	0.0047	0.412	6.306e-70	315.629	NA
rs10938398	4	45186139	NMU	Type 2 Diabetes	G	A	-0.0425	0.0046	0.5687	3.913e-20	85.3615	NA
rs10963942	9	19080352	HAUS6	Type 2 Diabetes	G	A	0.0371	0.0047	0.3965	4.488e-15	62.3092	NA
rs10974438	9	4291928	GLIS3	Type 2 Diabetes	C	A	0.047	0.0048	0.3556	8.985e-23	95.8767	NA
rs10998304	10	70342775	TET1	Type 2 Diabetes	C	T	0.0306	0.0045	0.4517	1.769e-11	46.24	NA
rs1111875	10	94462882	Y_RNA	Type 2 Diabetes	C	T	0.0923	0.0046	0.5924	5.21e-89	402.613	NA
rs11129735	3	36870230	TRANK1	Type 2 Diabetes	G	A	-0.026	0.0046	0.5383	1.525e-08	31.9471	NA
rs11155073	6	139837128	AL356739.1	Type 2 Diabetes	C	T	-0.0304	0.0046	0.579	4.428e-11	43.6749	NA
rs11201999	10	88124501	GRID1	Type 2 Diabetes	C	T	0.0259	0.0045	0.5369	1.253e-08	33.1264	NA
rs11257655	10	12307894	RN7SL232P	Type 2 Diabetes	C	T	-0.0907	0.0074	0.7809	7.245e-35	150.228	NA
rs112667817	5	137823156	PRELID2	Type 2 Diabetes	C	T	0.0609	0.0105	0.8789	5.762e-09	33.64	NA
rs1127215	1	117532790	PTGFRN	Type 2 Diabetes	C	T	0.043	0.0046	0.5853	1.925e-20	87.3819	NA
rs113036477	12	97848227	RMST	Type 2 Diabetes	C	T	0.0715	0.0099	0.9381	4.092e-13	52.1605	NA
rs114136102	5	36084426	CTD-2197M16.1	Type 2 Diabetes	C	T	0.072	0.012	0.0397	2.054e-09	36	NA
rs114447556	4	53207093	NMU	Type 2 Diabetes	C	T	-0.0578	0.0089	0.9166	7.79e-11	42.177	NA
rs11555762	11	43876698	HSD17B12	Type 2 Diabetes	C	T	-0.0407	0.0049	0.6951	8.655e-17	68.9917	NA
rs11558471	8	118185733	SLC30A8	Type 2 Diabetes	G	A	-0.1031	0.0049	0.3163	3.98e-98	442.716	NA
rs11602873	11	72460762	ARAP1	Type 2 Diabetes	T	A	-0.0976	0.0064	0.1563	8.914e-52	232.562	NA
rs11616380	13	80705315	RP11-470M1.2	Type 2 Diabetes	G	T	0.0793	0.0051	0.7206	7.992e-54	241.772	NA
rs11657964	17	36100767	HNF1B	Type 2 Diabetes	G	A	-0.0589	0.0047	0.5957	1.227e-36	157.049	NA
rs11680058	2	16574669	AC010880.1	Type 2 Diabetes	G	A	-0.0556	0.0098	0.162	1.225e-08	32.1883	NA
rs11708067	3	123065778	ADCY5	Type 2 Diabetes	G	A	-0.0782	0.0055	0.2286	1.501e-46	202.157	NA
rs11716527	3	89986280	HSPE1P19	Type 2 Diabetes	C	T	0.0492	0.0085	0.0945	6.694e-09	33.5037	NA
rs117233107	12	4328521	CCND2-AS1	Type 2 Diabetes	G	A	0.3251	0.0208	0.9833	4.421e-55	244.291	NA
rs117316450	11	14518419	COPB1	Type 2 Diabetes	G	C	0.1308	0.0178	0.0188	2.072e-13	53.9977	NA
rs11759026	6	126792095	RP11-394G3.2	Type 2 Diabetes	G	A	0.0646	0.0073	0.2307	6.682e-19	78.3104	NA
rs11793831	9	23362311	RP11-370B11.4	Type 2 Diabetes	G	T	-0.0274	0.0047	0.5949	4.205e-09	33.9864	NA
rs11830243	12	132544694	EP400	Type 2 Diabetes	C	T	-0.0442	0.0074	0.887	2.103e-09	35.6764	NA
rs11870735	17	481604	VPS53	Type 2 Diabetes	C	T	-0.0339	0.006	0.8178	1.679e-08	31.9225	NA
rs11940813	4	20210953	MTCO3P44	Type 2 Diabetes	G	A	0.0371	0.0067	0.137	2.648e-08	30.6618	NA
rs12001437	9	34074476	RP11-537H15.3	Type 2 Diabetes	C	T	0.0339	0.0047	0.3727	6.265e-13	52.024	NA
rs12263348	10	65305252	REEP3	Type 2 Diabetes	C	T	-0.0282	0.0049	0.6615	7.767e-09	33.1212	NA
rs12305809	12	133777466	ZNF268	Type 2 Diabetes	G	A	0.0333	0.0047	0.6065	1.45e-12	50.1987	NA
rs12463719	2	203450680	BMPR2	Type 2 Diabetes	G	A	-0.0319	0.0052	0.7183	6.151e-10	37.6335	NA
rs12505942	4	140906390	MAML3	Type 2 Diabetes	C	T	-0.0298	0.0048	0.3385	7.033e-10	38.5434	NA
rs12509379	4	129179458	RP11-404I7.1	Type 2 Diabetes	G	T	-0.0312	0.0056	0.7883	2.659e-08	31.0408	NA
rs12519500	5	78436905	DMGDH	Type 2 Diabetes	C	A	0.038	0.0048	0.6537	1.763e-15	62.6736	NA
rs1260326	2	27730940	GCKR	Type 2 Diabetes	C	T	0.0638	0.0047	0.5946	2.553e-42	184.266	NA
rs12625671	20	42994812	HNF4A	Type 2 Diabetes	C	T	0.0653	0.0074	0.1135	6.735e-19	77.8687	NA
rs12741141	1	6669970	KLHL21	Type 2 Diabetes	G	C	0.0395	0.0048	0.3615	1.366e-16	67.7192	NA
rs12820906	12	123493123	PITPNM2	Type 2 Diabetes	G	A	-0.0433	0.0055	0.2436	2.21e-15	61.9798	NA
rs12823740	12	124458002	ZNF664	Type 2 Diabetes	C	A	0.041	0.0048	0.6614	1.481e-17	72.9601	NA
rs12890750	14	103860309	MARK3	Type 2 Diabetes	G	T	0.0284	0.0048	0.6392	2.842e-09	35.0069	NA
rs12910361	15	77782335	HMG20A	Type 2 Diabetes	G	A	0.0716	0.0051	0.6982	2.969e-44	197.1	NA
rs12912777	15	38852386	RASGRP1	Type 2 Diabetes	C	T	-0.0594	0.0075	0.8791	1.754e-15	62.7264	NA
rs12920022	16	89564055	SPG7	Type 2 Diabetes	T	A	-0.0391	0.0065	0.8397	2.26e-09	36.1849	NA
rs13237518	7	12269593	TMEM106B	Type 2 Diabetes	C	A	-0.0292	0.0047	0.5858	7.725e-10	38.5985	NA
rs13262861	8	41508577	NKX6-3	Type 2 Diabetes	C	A	0.1016	0.0063	0.8238	2.841e-59	260.08	NA
rs13389219	2	165528876	COBLL1	Type 2 Diabetes	C	T	0.0648	0.0047	0.6033	7.348e-44	190.088	NA
rs13414140	2	43671176	THADA	Type 2 Diabetes	C	T	0.1183	0.0072	0.8858	4.305e-60	269.963	NA
rs1412234	9	28410683	LINGO2	Type 2 Diabetes	C	T	0.044	0.0049	0.3192	4.003e-19	80.6331	NA
rs1421085	16	53800954	FTO	Type 2 Diabetes	C	T	0.1177	0.0046	0.4142	5.63e-144	654.692	NA
rs1449348	3	168225055	EGFEM1P	Type 2 Diabetes	C	T	0.0448	0.0065	0.8585	6.642e-12	47.5039	NA
rs145904381	1	151017991	BNIPL	Type 2 Diabetes	C	T	-0.1735	0.023	0.0104	4.313e-14	56.9041	NA
rs1475655	13	91963080	MIR17HG	Type 2 Diabetes	T	A	-0.0436	0.0053	0.2527	2.472e-16	67.6739	NA
rs1493694	1	120526982	NOTCH2	Type 2 Diabetes	C	T	-0.0705	0.0073	0.8928	6.508e-22	93.268	NA
rs1513272	7	28200097	JAZF1	Type 2 Diabetes	C	T	0.0811	0.0045	0.5087	3.969e-71	324.8	NA
rs1531583	4	744972	PCGF3	Type 2 Diabetes	G	T	-0.0994	0.0112	0.9553	7.06e-19	78.7656	NA
rs1561927	8	129568078	LINC00824	Type 2 Diabetes	C	T	0.0352	0.0052	0.2821	8.605e-12	45.8225	NA
rs1562398	7	130457931	RP11-36B6.1	Type 2 Diabetes	G	C	0.041	0.0047	0.4169	1.988e-18	76.0978	NA
rs1573090	6	137302159	NHEG1	Type 2 Diabetes	G	T	-0.0446	0.0046	0.4648	3.875e-22	94.0057	NA
rs17035289	4	106048291	RP11-119H12.3	Type 2 Diabetes	C	T	0.0428	0.0062	0.1708	5.705e-12	47.6545	NA
rs17036160	3	12329783	PPARG	Type 2 Diabetes	C	T	0.1028	0.0071	0.8796	3.04e-47	209.638	NA
rs1705263	12	71523043	TSPAN8	Type 2 Diabetes	C	A	0.0398	0.0046	0.5688	1.216e-17	74.8601	NA
rs17294565	8	14124809	SGCZ	Type 2 Diabetes	C	A	0.0274	0.0047	0.3813	4.739e-09	33.9864	NA
rs17354348	2	213835977	AC079610.1	Type 2 Diabetes	G	A	-0.0294	0.0053	0.2583	2.989e-08	30.7711	NA
rs174541	11	61565908	FADS2	Type 2 Diabetes	C	T	-0.0292	0.0048	0.354	8.629e-10	37.0069	NA
rs17522122	14	33302882	AKAP6	Type 2 Diabetes	G	T	-0.0343	0.0046	0.5238	1.269e-13	55.5997	NA
rs17624303	2	105148418	U3	Type 2 Diabetes	C	T	0.0285	0.0052	0.7247	4.884e-08	30.0388	NA
rs17684074	18	54675384	WDR7	Type 2 Diabetes	G	C	0.0312	0.0053	0.7389	4.122e-09	34.6543	NA
rs17772814	8	128711742	CASC11	Type 2 Diabetes	G	A	0.0752	0.0127	0.9154	3.44e-09	35.0613	NA
rs17791513	9	81905590	CHCHD2P9	Type 2 Diabetes	G	A	-0.0686	0.0098	0.0656	2.171e-12	49	NA
rs1783541	11	65294799	SCYL1	Type 2 Diabetes	C	T	-0.0484	0.0057	0.7972	3.887e-17	72.101	NA
rs1872635	12	54541750	SMUG1	Type 2 Diabetes	G	A	-0.0282	0.0049	0.3136	1.275e-08	33.1212	NA
rs1968204	7	102800137	RP11-401L13.7	Type 2 Diabetes	C	T	-0.0566	0.008	0.893	1.078e-12	50.0556	NA
rs2011603	4	18025484	LCORL	Type 2 Diabetes	G	A	-0.0383	0.0052	0.2752	1.594e-13	54.2489	NA
rs2033159	2	145261174	ZEB2	Type 2 Diabetes	C	A	0.0352	0.0057	0.2341	4.896e-10	38.136	NA
rs2055997	4	76535086	CDKL2	Type 2 Diabetes	G	A	0.0313	0.0051	0.7014	6.531e-10	37.6659	NA
rs2080090	17	65828371	BPTF	Type 2 Diabetes	T	A	-0.0525	0.0059	0.8116	7.839e-19	79.1798	NA
rs2103132	7	69782073	AUTS2	Type 2 Diabetes	G	C	-0.0319	0.0053	0.749	1.882e-09	36.2268	NA
rs2115107	19	7968168	MAP2K7	Type 2 Diabetes	G	A	-0.0382	0.0047	0.6076	8.446e-16	66.0589	NA
rs2191349	7	15064309	GTF3AP5	Type 2 Diabetes	G	T	-0.0661	0.0045	0.461	6.408e-48	215.763	NA
rs2237895	11	2857194	KCNQ1	Type 2 Diabetes	C	A	0.0725	0.0047	0.4231	2.729e-54	237.947	NA
rs2250301	10	104548393	WBP1L	Type 2 Diabetes	G	A	0.0322	0.0053	0.7481	1.271e-09	36.9114	NA
rs2268078	20	32596704	RALY	Type 2 Diabetes	G	A	-0.0387	0.0049	0.3447	2.143e-15	62.3778	NA
rs2292662	3	63897215	ATXN7	Type 2 Diabetes	C	T	0.0556	0.0065	0.8436	7.642e-18	73.1683	NA
rs2297508	17	17715317	RAI1	Type 2 Diabetes	G	C	-0.0334	0.0047	0.632	1.859e-12	50.5007	NA
rs2410767	5	87705268	LINC02060	Type 2 Diabetes	G	C	-0.0325	0.0056	0.2211	6.789e-09	33.6814	NA
rs256904	5	55810305	C5orf67	Type 2 Diabetes	T	A	0.0692	0.0053	0.7297	2.549e-39	170.475	NA
rs2583921	12	66170481	RPSAP52	Type 2 Diabetes	C	A	0.0954	0.008	0.0922	8.984e-33	142.206	NA
rs2613503	1	72839774	RPL31P12	Type 2 Diabetes	C	A	-0.0392	0.006	0.1988	7.476e-11	42.6844	NA
rs2658746	18	74582340	ZNF236	Type 2 Diabetes	C	T	0.0303	0.0047	0.3897	9.892e-11	41.5613	NA
rs2725371	8	30854033	PURG	Type 2 Diabetes	G	A	-0.0371	0.0051	0.6895	2.137e-13	52.9185	NA
rs2732480	12	48736303	ZNF641	Type 2 Diabetes	C	A	0.0337	0.0046	0.5648	3.051e-13	53.6716	NA
rs2733289	12	41838235	PDZRN4	Type 2 Diabetes	C	T	0.0301	0.0046	0.4775	3.977e-11	42.8171	NA
rs2796441	9	84308948	TLE1	Type 2 Diabetes	G	A	0.0589	0.0047	0.5906	9.963e-37	157.049	NA
rs28429551	9	139243334	GPSM1	Type 2 Diabetes	T	A	-0.0734	0.0056	0.2603	9.507e-40	171.797	NA
rs2908286	7	44234737	GCK	Type 2 Diabetes	C	T	-0.0683	0.0061	0.8287	2.64e-29	125.367	NA
rs2933211	14	47313541	MDGA2	Type 2 Diabetes	G	A	-0.0268	0.0046	0.499	6.235e-09	33.9433	NA
rs2972145	2	227101309	NEU2	Type 2 Diabetes	C	T	0.09	0.0048	0.6354	7.451e-80	351.562	NA
rs303760	18	21083738	C18orf8	Type 2 Diabetes	C	T	-0.0342	0.0048	0.6522	1.481e-12	50.7656	NA
rs3094682	6	31264461	HLA-B	Type 2 Diabetes	C	A	0.0598	0.006	0.8056	2.365e-23	99.3344	NA
rs3111316	19	13038415	FARSA	Type 2 Diabetes	G	A	-0.0442	0.0047	0.4116	3.426e-21	88.44	NA
rs314879	13	23309382	DDX39AP1	Type 2 Diabetes	C	T	0.0393	0.0057	0.2262	5.738e-12	47.5374	NA
rs3176466	1	51438365	CDKN2C	Type 2 Diabetes	C	T	0.0642	0.008	0.9033	9.362e-16	64.4006	NA
rs340874	1	214159256	PROX1	Type 2 Diabetes	C	T	0.0668	0.0046	0.5528	5.374e-48	210.881	NA
rs34143602	15	63940058	HERC1	Type 2 Diabetes	G	A	0.0347	0.0047	0.4221	1.001e-13	54.5084	NA
rs34506349	2	100598726	AFF3	Type 2 Diabetes	G	A	0.0677	0.012	0.9598	1.76e-08	31.8284	NA
rs34589210	2	112795492	MERTK	Type 2 Diabetes	G	A	-0.039	0.0067	0.8571	6.886e-09	33.8828	NA
rs346240	18	40063830	LINC00907	Type 2 Diabetes	G	A	0.031	0.0056	0.2231	3.618e-08	30.6441	NA
rs348330	1	229672955	ABCB10	Type 2 Diabetes	G	A	0.0525	0.0065	0.3693	6.501e-16	65.2367	NA
rs34990153	8	9996389	MSRA	Type 2 Diabetes	G	A	-0.0384	0.0047	0.439	1.989e-16	66.7524	NA
rs35004890	19	1224286	STK11	Type 2 Diabetes	G	T	-0.0363	0.0059	0.779	8.569e-10	37.8538	NA
rs35352848	3	23455582	UBE2E2	Type 2 Diabetes	C	T	-0.0623	0.0057	0.2069	7.365e-28	119.461	NA
rs35895680	17	47060322	RP11-501C14.5	Type 2 Diabetes	C	A	0.0559	0.005	0.6858	1.422e-28	124.992	NA
rs36051838	10	34018730	LINC00838	Type 2 Diabetes	C	T	0.044	0.008	0.0888	4.544e-08	30.25	NA
rs36111056	15	83461873	FSD2	Type 2 Diabetes	G	A	0.0341	0.0057	0.7802	1.965e-09	35.7898	NA
rs3747207	22	44324855	PNPLA3	Type 2 Diabetes	G	A	-0.0471	0.0055	0.7791	9.264e-18	73.3359	NA
rs3757969	8	145551199	DGAT1	Type 2 Diabetes	G	C	0.0481	0.005	0.3757	3.595e-22	92.5444	NA
rs3764002	12	108618630	WSCD2	Type 2 Diabetes	C	T	0.0396	0.0052	0.7412	2.693e-14	57.9941	NA
rs3798519	6	50788778	TFAP2B	Type 2 Diabetes	C	A	0.0495	0.0059	0.1803	5.489e-17	70.3893	NA
rs3872707	3	9514016	SETD5	Type 2 Diabetes	G	A	-0.0446	0.0067	0.8599	3.458e-11	44.3119	NA
rs41276588	1	118148384	FAM46C	Type 2 Diabetes	G	A	-0.0375	0.0052	0.717	4.097e-13	52.0063	NA
rs4132228	3	64708114	ADAMTS9-AS2	Type 2 Diabetes	C	T	0.0471	0.005	0.7026	6.219e-21	88.7364	NA
rs429358	19	45411941	APOE	Type 2 Diabetes	C	T	-0.073	0.0066	0.1454	3.982e-28	122.337	NA
rs4688760	3	49980596	RBM6	Type 2 Diabetes	C	T	-0.034	0.005	0.326	1.097e-11	46.24	NA
rs4709746	6	164133001	RP1-230L10.1	Type 2 Diabetes	C	T	0.0581	0.007	0.8687	1.032e-16	68.89	NA
rs4721089	7	1872921	MAD1L1	Type 2 Diabetes	C	T	-0.034	0.0055	0.2432	7.915e-10	38.2149	NA
rs4796224	17	34842521	ZNHIT3	Type 2 Diabetes	G	A	0.0252	0.0045	0.4738	2.706e-08	31.36	NA
rs4805681	19	31835516	TSHZ3	Type 2 Diabetes	C	T	0.0269	0.0047	0.6101	1.32e-08	32.7574	NA
rs4809369	20	62470785	AL158091.1	Type 2 Diabetes	G	A	0.0337	0.0046	0.5548	4.265e-13	53.6716	NA
rs4845987	1	11306279	MTOR	Type 2 Diabetes	G	C	-0.0282	0.0051	0.3085	2.783e-08	30.5744	NA
rs4865796	5	53272664	ARL15	Type 2 Diabetes	G	A	-0.0466	0.0049	0.3184	4.642e-21	90.444	NA
rs4899280	14	69526307	DCAF5	Type 2 Diabetes	C	T	-0.0276	0.0048	0.67	1.015e-08	33.0625	NA
rs4916253	1	172361032	DNM3	Type 2 Diabetes	G	T	0.0274	0.0046	0.4311	3.092e-09	35.4802	NA
rs4929965	11	2197286	TH	Type 2 Diabetes	G	A	-0.0619	0.0048	0.6152	2.459e-38	166.303	NA
rs495203	9	136145240	ABO	Type 2 Diabetes	C	T	-0.0493	0.0048	0.6651	1.03e-24	105.49	NA
rs4984980	16	968292	LMF1	Type 2 Diabetes	G	A	-0.0351	0.006	0.8117	3.788e-09	34.2225	NA
rs5219	11	17409572	KCNJ11	Type 2 Diabetes	C	T	-0.0685	0.0047	0.6272	3.148e-48	212.415	NA
rs545608	1	177899121	SEC16B	Type 2 Diabetes	G	C	-0.0355	0.0057	0.8024	6.504e-10	38.7889	NA
rs55857387	16	300388	FAM234A	Type 2 Diabetes	C	T	-0.0524	0.0059	0.1947	6.712e-19	78.8785	NA
rs56348580	12	121432117	HNF1A	Type 2 Diabetes	G	C	0.0575	0.005	0.6958	2.327e-30	132.25	NA
rs56394279	3	160171092	TRIM59	Type 2 Diabetes	C	T	0.0314	0.0046	0.468	5.296e-12	46.5955	NA
rs567185	1	201763499	NAV1	Type 2 Diabetes	C	T	-0.037	0.0048	0.3656	1.546e-14	59.4184	NA
rs5753043	22	30588041	RP3-438O4.4	Type 2 Diabetes	C	A	0.0613	0.0081	0.8979	3.761e-14	57.2731	NA
rs576674	13	33554302	TOMM22P3	Type 2 Diabetes	G	A	0.0612	0.0061	0.1848	1.254e-23	100.657	NA
rs58542926	19	19379549	TM6SF2	Type 2 Diabetes	C	T	-0.089	0.0086	0.9245	4.669e-25	107.098	NA
rs60519666	6	107427166	BEND3	Type 2 Diabetes	G	A	0.0347	0.005	0.6769	3.187e-12	48.1636	NA
rs6066138	20	45594711	EYA2	Type 2 Diabetes	G	A	0.0451	0.0051	0.7252	1.576e-18	78.2011	NA
rs61779275	1	39820310	MACF1	Type 2 Diabetes	C	T	-0.0753	0.0055	0.7804	3.351e-43	187.441	NA
rs62075585	17	76762039	CYTH1	Type 2 Diabetes	G	A	0.0295	0.0046	0.4735	1.254e-10	41.1271	NA
rs62515938	8	57483013	LINC00968	Type 2 Diabetes	C	T	-0.0286	0.0052	0.7395	2.965e-08	30.25	NA
rs62618693	11	32956492	QSER1	Type 2 Diabetes	C	T	0.0853	0.0114	0.9566	6.832e-14	55.9871	NA
rs6459733	7	156930550	UBE3C	Type 2 Diabetes	G	C	0.0508	0.0049	0.6655	9.658e-25	107.482	NA
rs6741676	2	181618654	SCHLAP1	Type 2 Diabetes	G	A	-0.0324	0.0049	0.3321	3.637e-11	43.7218	NA
rs67755137	7	74108135	GTF2I	Type 2 Diabetes	G	A	-0.0333	0.006	0.8098	2.244e-08	30.8025	NA
rs6777684	3	187741842	TMEM207	Type 2 Diabetes	G	A	0.0569	0.0047	0.6076	3.771e-33	146.565	NA
rs6819331	4	153504295	FHDC1	Type 2 Diabetes	C	T	0.0404	0.0049	0.6796	2.21e-16	67.9783	NA
rs6821438	4	95091911	RP11-363G15.2	Type 2 Diabetes	G	A	-0.0289	0.0046	0.4691	3.658e-10	39.4712	NA
rs6878122	5	76427311	ZBED3-AS1	Type 2 Diabetes	G	A	0.0554	0.0049	0.3114	4.597e-29	127.828	NA
rs6976111	7	117495667	CTTNBP2	Type 2 Diabetes	C	A	-0.0318	0.0052	0.6933	7.931e-10	37.3979	NA
rs7026688	9	125975397	STRBP	Type 2 Diabetes	G	A	0.0444	0.0067	0.8632	3.4e-11	43.9153	NA
rs7099048	10	77647107	C10orf11	Type 2 Diabetes	G	A	-0.0282	0.0046	0.4964	8.93e-10	37.5822	NA
rs7163757	15	62391608	NPM1P47	Type 2 Diabetes	C	T	0.0405	0.0046	0.5741	1.635e-18	77.5165	NA
rs7240767	18	7070642	LAMA1	Type 2 Diabetes	C	T	0.0368	0.0063	0.3792	5.033e-09	34.1204	NA
rs72695645	4	185713608	ACSL1	Type 2 Diabetes	G	A	0.0611	0.0067	0.8599	8.661e-20	83.1635	NA
rs72802342	16	75234872	CTRB2	Type 2 Diabetes	C	A	0.1154	0.009	0.9206	5.58e-38	164.409	NA
rs72926932	18	53050646	TCF4	Type 2 Diabetes	C	A	0.0749	0.0082	0.0783	7.583e-20	83.4326	NA
rs72951506	6	118011723	NUS1	Type 2 Diabetes	C	T	0.0423	0.0065	0.8521	9.216e-11	42.3501	NA
rs73872717	3	141134569	ZBTB38	Type 2 Diabetes	C	T	0.0856	0.0109	0.9534	4.779e-15	61.6729	NA
rs74804697	15	52588722	MYO5C	Type 2 Diabetes	G	C	-0.0837	0.0121	0.0434	4.679e-12	47.8498	NA
rs75432112	5	102586407	CTC-503K11.2	Type 2 Diabetes	G	A	-0.1344	0.0107	0.9517	5.339e-36	157.772	NA
rs756145	9	1039939	LINC01230	Type 2 Diabetes	G	A	-0.0286	0.0049	0.6907	5.52e-09	34.0675	NA
rs7561798	2	228973660	SPHKAP	Type 2 Diabetes	G	A	0.0281	0.0046	0.4852	1.164e-09	37.3162	NA
rs7568172	2	158335340	CYTIP	Type 2 Diabetes	G	A	0.0674	0.0096	0.9396	2.64e-12	49.2921	NA
rs75693095	7	23440057	IGF2BP3	Type 2 Diabetes	G	C	-0.112	0.0166	0.9789	1.416e-11	45.5218	NA
rs75756987	21	47767295	PCNT	Type 2 Diabetes	G	C	0.0439	0.0073	0.8876	1.606e-09	36.1646	NA
rs7609422	2	146348037	AC092484.1	Type 2 Diabetes	G	A	0.0295	0.0047	0.4095	2.665e-10	39.3957	NA
rs7660000	4	89751858	FAM13A	Type 2 Diabetes	C	T	0.0309	0.0051	0.7131	1.293e-09	36.7093	NA
rs7695096	4	103932556	SLC9B1	Type 2 Diabetes	C	T	0.0381	0.0046	0.5208	1.266e-16	68.6016	NA
rs7756992	6	20679709	CDKAL1	Type 2 Diabetes	G	A	0.1217	0.0051	0.2706	5.52e-128	569.431	NA
rs7858727	9	111936128	EPB41L4B	Type 2 Diabetes	C	A	0.0344	0.0056	0.2233	8.327e-10	37.7347	NA
rs7903146	10	114758349	TCF7L2	Type 2 Diabetes	C	T	-0.28	0.005	0.7079	<1E-300	3136	NA
rs8008540	14	74948180	NPC2	Type 2 Diabetes	C	T	0.0301	0.0046	0.5688	7.992e-11	42.8171	NA
rs8010382	14	91963722	PPP4R3A	Type 2 Diabetes	G	A	0.0322	0.0047	0.4373	5.744e-12	46.9371	NA
rs8018512	14	38818723	RP11-96D24.1	Type 2 Diabetes	G	A	0.0369	0.0052	0.7417	1.299e-12	50.3554	NA
rs8031576	15	90380214	C15orf38-AP3S2	Type 2 Diabetes	C	A	0.057	0.0051	0.289	1.74e-29	124.913	NA
rs8054556	16	29958216	TMEM219	Type 2 Diabetes	G	A	-0.0364	0.0046	0.5383	3.678e-15	62.6163	NA
rs8071043	17	3988451	ZZEF1	Type 2 Diabetes	C	T	0.0541	0.0049	0.3284	5.16e-28	121.9	NA
rs827237	10	72648336	PCBD1	Type 2 Diabetes	C	T	-0.0365	0.0058	0.795	3.562e-10	39.6032	NA
rs838735	2	234324192	DGKD	Type 2 Diabetes	G	C	-0.0294	0.0047	0.6157	3.636e-10	39.129	NA
rs844215	3	71656045	RP11-154H23.4	Type 2 Diabetes	C	T	0.0262	0.0047	0.5867	2.038e-08	31.0747	NA
rs878017	10	13566204	BEND7	Type 2 Diabetes	G	A	-0.0348	0.0061	0.4591	1.13e-08	32.5461	NA
rs890940	5	158026744	CTC-207P7.1	Type 2 Diabetes	C	T	-0.0484	0.0056	0.7887	9.779e-18	74.699	NA
rs911300	20	57387262	RP4-806M20.4	Type 2 Diabetes	G	A	0.0348	0.0046	0.5422	5.186e-14	57.2325	NA
rs9275184	6	32654714	TBC1D22B	Type 2 Diabetes	C	T	0.0981	0.0097	0.1106	5.594e-24	102.281	NA
rs9316500	13	51094114	DLEU1	Type 2 Diabetes	G	T	-0.0473	0.0051	0.2924	9.972e-21	86.0165	NA
rs9319382	13	28245127	POLR1D	Type 2 Diabetes	C	T	0.0276	0.005	0.6786	2.874e-08	30.4704	NA
rs9368112	6	19718157	RP4-625H18.2	Type 2 Diabetes	C	T	-0.0259	0.0047	0.4753	2.693e-08	30.3671	NA
rs9379084	6	7231843	RREB1	Type 2 Diabetes	G	A	0.0747	0.0077	0.8803	3.699e-22	94.1152	NA
rs9383649	6	153428102	RGS17	Type 2 Diabetes	G	A	0.0329	0.0046	0.4192	1.057e-12	51.1536	NA
rs9555581	13	109944192	LINC00370	Type 2 Diabetes	C	T	0.0296	0.0047	0.6102	3.718e-10	39.6632	NA
rs9563574	13	58656599	RP11-538C21.2	Type 2 Diabetes	C	T	-0.0406	0.006	0.177	1.639e-11	45.7878	NA
rs9784137	2	121325908	AC073257.1	Type 2 Diabetes	G	A	0.0608	0.0065	0.849	5.254e-21	87.4944	NA
rs980183	2	59311536	LINC01122	Type 2 Diabetes	G	A	0.0363	0.0047	0.3942	1.017e-14	59.651	NA
rs9852406	3	135625498	KRT18P35	Type 2 Diabetes	C	T	-0.0375	0.0052	0.7464	8.957e-13	52.0063	NA
rs9854769	3	185520948	IGF2BP2	Type 2 Diabetes	G	A	0.1075	0.0049	0.319	1.06e-107	481.31	NA
rs9873519	3	124921457	SLC12A8	Type 2 Diabetes	C	T	-0.0375	0.0046	0.466	3.575e-16	66.4579	NA
rs9873618	3	170733076	SLC2A2	Type 2 Diabetes	G	A	0.0581	0.0051	0.7094	2.407e-30	129.781	NA
rs9927842	16	15153717	PDXDC1	Type 2 Diabetes	C	T	-0.0375	0.0065	0.8384	6.837e-09	33.284	NA

## Sheet: SD3
Supplementary Data 3: Effect of genetically predicted fasting glucose (FG, mmol/L) on 167 circulating metabolites (SD)
				Inverse variance weighted			MR-Egger			Weighted median
Exposure	Grouping of outcome	Outcome	No. of SNPs	Beta	Standard error	P value	Beta	Standard error	P value	Beta	Standard error	P value	P value of MR-Egger's intercept
Fasting Glucose	Amino acids	Histidine	67	0.032893	0.0599368	0.583146	-0.18463	0.102739	0.0769685	-0.11227	0.0518512	0.0303703	0.0129249
Fasting Glucose	Amino acids	Alanine	67	0.179622	0.0906299	0.0474868	-0.123411	0.156521	0.433292	0.0423921	0.0442813	0.338397	0.0224994
Fasting Glucose	Amino acids	Glutamine	67	0.0117165	0.175042	0.946633	-0.0773567	0.314459	0.806458	-0.149818	0.0498463	0.0026506	0.733447
Fasting Glucose	Amino acids	Glycine	67	0.0204479	0.0707616	0.772605	-0.090294	0.1261	0.476523	-0.00930111	0.0424545	0.826584	0.292818
Fasting Glucose	Apolipoproteins	Apolipoprotein A1	67	-0.0549267	0.0668626	0.411369	-0.013461	0.120065	0.911078	-0.0331859	0.0392535	0.397875	0.678059
Fasting Glucose	Apolipoproteins	Apolipoprotein B	67	0.0160278	0.06425	0.803005	-0.0729036	0.114756	0.527469	0.0106023	0.0413495	0.797637	0.352892
Fasting Glucose	Aromatic amino acids	Tyrosine	67	0.118806	0.0698905	0.0891516	-0.0504612	0.123095	0.683201	0.0579742	0.0431358	0.178951	0.101681
Fasting Glucose	Aromatic amino acids	Phenylalanine	67	0.0328132	0.0398759	0.410574	-0.0813767	0.0696366	0.246837	-0.0132006	0.0458814	0.773567	0.0519578
Fasting Glucose	Branched-chain amino acids	Isoleucine	67	0.0954236	0.0584008	0.102271	-0.0727188	0.101953	0.478241	0.0889008	0.045155	0.0489773	0.0506634
Fasting Glucose	Branched-chain amino acids	Leucine	67	0.0720974	0.059078	0.222323	-0.102623	0.102961	0.322599	0.0834885	0.0483667	0.0843189	0.0445166
Fasting Glucose	Branched-chain amino acids	Valine	67	0.106774	0.0639336	0.0949026	-0.0528109	0.112451	0.640187	0.136016	0.0473956	0.00410727	0.0913903
Fasting Glucose	Branched-chain amino acids	Total concentration of branched-chain amino acids (leucine + isoleucine + valine)	67	0.0954466	0.0633759	0.132057	-0.0777038	0.110972	0.486294	0.117847	0.0473361	0.0127894	0.0640533
Fasting Glucose	Cholesterol	LDL cholesterol	67	-0.000518323	0.0711775	0.99419	-0.0868934	0.127328	0.497386	-0.0328031	0.0432973	0.448676	0.415738
Fasting Glucose	Cholesterol	Total cholesterol	67	-0.00713522	0.0772051	0.926365	-0.069211	0.13851	0.618985	-0.0338822	0.0456363	0.457821	0.590271
Fasting Glucose	Cholesterol	Clinical LDL cholesterol	67	0.00423542	0.0712221	0.95258	-0.0807934	0.127429	0.52829	-0.0452304	0.0431955	0.295049	0.423377
Fasting Glucose	Cholesterol	Remnant cholesterol (non-HDL, non-LDL -cholesterol)	67	0.00758794	0.0663885	0.909003	-0.0692345	0.118818	0.562117	-0.00212687	0.0438167	0.961286	0.437841
Fasting Glucose	Cholesterol	Total cholesterol minus HDL-C	67	0.00336816	0.0694086	0.961297	-0.0803132	0.124172	0.520047	-0.020859	0.0431978	0.629187	0.418793
Fasting Glucose	Cholesterol	VLDL cholesterol	67	0.0101849	0.0676356	0.880303	-0.0602787	0.121156	0.620495	0.0827331	0.0415555	0.0464909	0.485047
Fasting Glucose	Cholesterol	HDL cholesterol	67	-0.0346707	0.0748658	0.643289	-0.000155223	0.134512	0.999083	-0.0398727	0.0392778	0.310036	0.757685
Fasting Glucose	Cholesteryl esters	Cholesteryl esters in VLDL	67	0.0104531	0.0635399	0.869328	-0.0633216	0.113715	0.579547	0.0785561	0.0407187	0.0537012	0.43628
Fasting Glucose	Cholesteryl esters	Cholesteryl esters in LDL	67	-0.002282	0.0711771	0.974424	-0.0872916	0.127347	0.495491	-0.00715567	0.0434225	0.869108	0.423183
Fasting Glucose	Cholesteryl esters	Total esterified cholesterol	67	-0.00954013	0.0783769	0.90312	-0.0683416	0.140653	0.62868	-0.0434873	0.0440023	0.323008	0.615425
Fasting Glucose	Cholesteryl esters	Cholesteryl esters in HDL	67	-0.0377023	0.0743266	0.611978	0.00120219	0.133515	0.992843	-0.0544421	0.0374547	0.146073	0.726103
Fasting Glucose	Chylomicrons and extremely large VLDL	Concentration of chylomicrons and extremely large VLDL particles	67	-0.00486905	0.096626	0.959811	0.0165722	0.173711	0.92429	0.108276	0.0422982	0.0104727	0.881989
Fasting Glucose	Chylomicrons and extremely large VLDL	Free cholesterol in chylomicrons and extremely large VLDL	67	-0.00613854	0.0980931	0.950102	0.0175574	0.17634	0.920996	0.112894	0.0421646	0.00741829	0.871613
Fasting Glucose	Chylomicrons and extremely large VLDL	Phospholipids in chylomicrons and extremely large VLDL	67	-0.00769396	0.0996136	0.938434	0.0241554	0.179047	0.893099	0.121954	0.0421874	0.00384308	0.830611
Fasting Glucose	Chylomicrons and extremely large VLDL	Triglycerides in chylomicrons and extremely large VLDL	67	0.00377667	0.0897896	0.96645	0.0384886	0.161373	0.812238	0.102227	0.0397965	0.0102066	0.795905
Fasting Glucose	Chylomicrons and extremely large VLDL	Cholesterol in chylomicrons and extremely large VLDL	67	-0.00708438	0.0999311	0.943483	0.0135048	0.179653	0.940309	0.112303	0.0415303	0.00684866	0.890369
Fasting Glucose	Chylomicrons and extremely large VLDL	Total lipids in chylomicrons and extremely large VLDL	67	-0.000308925	0.0949807	0.997405	0.0271264	0.170736	0.874256	0.110871	0.0406323	0.00635956	0.846767
Fasting Glucose	Chylomicrons and extremely large VLDL	Cholesteryl esters in chylomicrons and extremely large VLDL	67	-0.0102986	0.100011	0.917983	0.00969997	0.179797	0.957141	0.116449	0.0427515	0.0064525	0.89358
Fasting Glucose	Fatty acids	Degree of unsaturation	67	0.147066	0.251501	0.558715	-0.175433	0.449444	0.697566	-0.103669	0.0395712	0.00879766	0.389378
Fasting Glucose	Fatty acids	Omega-3 fatty acids	67	0.149743	0.253146	0.554167	-0.221142	0.451592	0.625999	-0.00192811	0.0408959	0.962396	0.324969
Fasting Glucose	Fatty acids	Docosahexaenoic acid	67	0.115742	0.215147	0.5906	-0.205465	0.383748	0.594189	-0.0279435	0.0378545	0.460405	0.315879
Fasting Glucose	Fatty acids	Omega-6 fatty acids	67	-0.020363	0.0675194	0.762967	-0.0515675	0.121319	0.672198	0.0123294	0.0413827	0.765752	0.757131
Fasting Glucose	Fatty acids	Monounsaturated fatty acids	67	-0.0340611	0.105088	0.745848	-0.015362	0.188931	0.935445	0.132022	0.0414141	0.00143333	0.905245
Fasting Glucose	Fatty acids	Saturated fatty acids	67	-0.00529547	0.0926571	0.954425	-0.0378265	0.166537	0.821031	0.14678	0.0419715	0.00047028	0.814288
Fasting Glucose	Fatty acids	Polyunsaturated fatty acids	67	0.0170171	0.100518	0.865565	-0.102707	0.179844	0.56991	0.0126483	0.041312	0.759479	0.424446
Fasting Glucose	Fatty acids	Total fatty acids	67	-0.00701066	0.091548	0.938958	-0.0532247	0.164466	0.747263	0.135701	0.0418584	0.0011873	0.735494
Fasting Glucose	Fatty acids	Linoleic acid	67	-0.065112	0.0846108	0.441569	-0.0199523	0.151989	0.895964	0.0121973	0.0400278	0.760579	0.720944
Fasting Glucose	Fluid balance	Creatinine	67	0.0288586	0.0436083	0.508119	-0.0791183	0.0767308	0.306309	0.0185001	0.0378268	0.62479	0.0940926
Fasting Glucose	Fluid balance	Albumin	67	0.00410107	0.0540565	0.939525	-0.0616902	0.0967027	0.525756	0.00582653	0.0378667	0.877713	0.414399
Fasting Glucose	Free cholesterol	Free cholesterol in LDL	67	0.00498337	0.0748166	0.946894	-0.0822503	0.13389	0.541153	-0.0580138	0.0444902	0.192244	0.434333
Fasting Glucose	Free cholesterol	Free cholesterol in VLDL	67	0.00913565	0.0742573	0.902086	-0.0541398	0.133183	0.685706	0.08942	0.0420032	0.0332637	0.568188
Fasting Glucose	Free cholesterol	Total free cholesterol	67	-0.00095337	0.0738784	0.989704	-0.0694265	0.132443	0.601924	-0.0220707	0.042398	0.602672	0.53466
Fasting Glucose	Free cholesterol	Free cholesterol in HDL	67	-0.0227345	0.0761118	0.76517	-0.00258003	0.136818	0.985013	-0.015414	0.0402327	0.701631	0.859382
Fasting Glucose	Glycolysis related metabolites	Lactate	67	0.00436297	0.0392604	0.911514	-0.0401784	0.070283	0.56952	0.041303	0.0439631	0.347479	0.446944
Fasting Glucose	Glycolysis related metabolites	Citrate	67	0.0482338	0.0452559	0.286513	-0.0498598	0.0800438	0.535525	0.0170745	0.0417296	0.682414	0.143802
Fasting Glucose	Glycolysis related metabolites	Pyruvate	67	-0.0367762	0.0498742	0.460891	-0.042087	0.0896802	0.640425	0.00675617	0.0402327	0.866641	0.94322
Fasting Glucose	IDL	Phospholipids in IDL	67	0.0111058	0.0756802	0.883332	-0.0690836	0.135546	0.612009	-0.0249336	0.0452761	0.581838	0.477589
Fasting Glucose	IDL	Free cholesterol in IDL	67	0.0171315	0.0872964	0.844418	-0.066318	0.156467	0.673077	-0.0501722	0.0464183	0.279755	0.521868
Fasting Glucose	IDL	Triglycerides in IDL	67	0.000512042	0.0871655	0.995313	-0.0470224	0.156563	0.764875	0.108469	0.0395759	0.00612931	0.715113
Fasting Glucose	IDL	Concentration of IDL particles	67	0.00692392	0.0638427	0.913637	-0.0683578	0.114242	0.551678	-0.0239821	0.0451724	0.595488	0.429135
Fasting Glucose	IDL	Cholesterol in IDL	67	0.00599812	0.0801579	0.940351	-0.06523	0.143734	0.651467	-0.0364532	0.0452023	0.419986	0.551691
Fasting Glucose	IDL	Total lipids in IDL	67	0.00668438	0.0765608	0.930427	-0.0688821	0.137196	0.617313	-0.0331725	0.0450108	0.461128	0.508378
Fasting Glucose	IDL	Cholesteryl esters in IDL	67	0.00178471	0.0772496	0.981568	-0.0645181	0.138545	0.642998	-0.0488617	0.0454829	0.282693	0.565375
Fasting Glucose	Inflammation	Glycoprotein acetyls	67	-0.0504739	0.0893485	0.572134	-0.0869788	0.160567	0.589879	0.0641739	0.0458608	0.161717	0.78457
Fasting Glucose	Ketone bodies	3-Hydroxybutyrate	67	-0.0215175	0.0316659	0.496811	0.070874	0.0552372	0.204018	-0.0093668	0.0381163	0.805881	0.0475657
Fasting Glucose	Ketone bodies	Acetate	67	0.0229198	0.0422348	0.587352	0.00348844	0.0758922	0.963479	-0.0286139	0.0407763	0.482848	0.758208
Fasting Glucose	Ketone bodies	Acetoacetate	67	-0.0268888	0.0364061	0.460162	0.0463771	0.0645406	0.474979	0.00451934	0.0456221	0.92109	0.175216
Fasting Glucose	Ketone bodies	Acetone	67	-0.0182278	0.0361687	0.614286	0.0905349	0.0629664	0.15528	0.00199746	0.0403293	0.960498	0.040953
Fasting Glucose	Large HDL	Total lipids in large HDL	67	-0.00236582	0.0808217	0.976648	0.0250282	0.145258	0.863735	-0.0212771	0.0383376	0.5789	0.820585
Fasting Glucose	Large HDL	Phospholipids in large HDL	67	-0.0080645	0.0787298	0.918413	0.0231247	0.141479	0.870671	-0.0198053	0.038727	0.609065	0.790942
Fasting Glucose	Large HDL	Concentration of large HDL particles	67	0.00276042	0.0811708	0.972871	0.0247721	0.145906	0.86571	-0.020362	0.0382123	0.594128	0.856026
Fasting Glucose	Large HDL	Triglycerides in large HDL	67	-0.0305356	0.0565226	0.589033	-0.0261345	0.101634	0.797881	0.0264118	0.0455453	0.56198	0.958463
Fasting Glucose	Large HDL	Free cholesterol in large HDL	67	0.00939132	0.0857721	0.912813	0.0294362	0.154185	0.849187	-0.00967676	0.0408847	0.812902	0.87575
Fasting Glucose	Large HDL	Cholesterol in large HDL	67	0.00586906	0.086758	0.946065	0.0310474	0.15594	0.842807	-0.0280856	0.0393559	0.475456	0.846033
Fasting Glucose	Large HDL	Cholesteryl esters in large HDL	67	0.0048107	0.086928	0.955867	0.0316293	0.156239	0.840204	-0.0348766	0.0390137	0.371345	0.836453
Fasting Glucose	Large LDL	Cholesteryl esters in large LDL	67	-0.00455645	0.0724624	0.949862	-0.0899649	0.129663	0.490257	-0.0477884	0.0430799	0.267302	0.429321
Fasting Glucose	Large LDL	Phospholipids in large LDL	67	-0.000153283	0.0729013	0.998322	-0.0839168	0.130482	0.522402	-0.0505884	0.0437067	0.247087	0.44109
Fasting Glucose	Large LDL	Free cholesterol in large LDL	67	0.00262525	0.0768736	0.972757	-0.0797851	0.137672	0.564235	-0.0606134	0.0448053	0.176114	0.47242
Fasting Glucose	Large LDL	Cholesterol in large LDL	67	-0.00269045	0.0731007	0.970641	-0.0877091	0.130822	0.504949	-0.0465915	0.0430205	0.278805	0.435493
Fasting Glucose	Large LDL	Triglycerides in large LDL	67	-0.00171474	0.0894973	0.984714	-0.0581409	0.160696	0.71867	0.0990371	0.0400473	0.0133982	0.672985
Fasting Glucose	Large LDL	Concentration of large LDL particles	67	0.0158834	0.0600623	0.791435	-0.0674297	0.107272	0.531822	-0.0142485	0.0438069	0.744987	0.351844
Fasting Glucose	Large LDL	Total lipids in large LDL	67	-0.00242862	0.0726461	0.973331	-0.0886124	0.129984	0.497839	-0.0422624	0.0425152	0.320197	0.426303
Fasting Glucose	Large VLDL	Triglycerides in large VLDL	67	-0.00563786	0.0872425	0.948474	-0.0300164	0.156823	0.848807	0.071553	0.0427128	0.093893	0.851699
Fasting Glucose	Large VLDL	Cholesteryl esters in large VLDL	67	0.00842406	0.0737313	0.909037	-0.0591994	0.132184	0.655746	0.0951079	0.0423856	0.0248406	0.538928
Fasting Glucose	Large VLDL	Total lipids in large VLDL	67	-0.00253489	0.0870446	0.976768	-0.0387707	0.156413	0.805014	0.0793599	0.0415438	0.0560983	0.780579
Fasting Glucose	Large VLDL	Cholesterol in large VLDL	67	0.00436872	0.0811734	0.957079	-0.0517296	0.145709	0.723724	0.0832319	0.0403249	0.0390146	0.643581
Fasting Glucose	Large VLDL	Phospholipids in large VLDL	67	-0.00197448	0.09144	0.982772	-0.0360634	0.164329	0.82698	0.0829718	0.0417273	0.0467641	0.803009
Fasting Glucose	Large VLDL	Concentration of large VLDL particles	67	-0.00292188	0.0896327	0.973995	-0.0402368	0.161063	0.803515	0.0799068	0.0397712	0.04452	0.780567
Fasting Glucose	Large VLDL	Free cholesterol in large VLDL	67	-0.000276272	0.08784	0.997491	-0.0455017	0.157791	0.773984	0.0795202	0.0437901	0.0693795	0.730407
Fasting Glucose	Lipoprotein particle concentrations	Concentration of VLDL particles	67	0.0107809	0.0751739	0.885964	-0.0682042	0.134647	0.614192	0.105803	0.0405641	0.0090999	0.4813
Fasting Glucose	Lipoprotein particle concentrations	Concentration of HDL particles	67	-0.0633772	0.0738023	0.390483	-0.0338021	0.132632	0.799639	-0.0494586	0.0389689	0.204376	0.788602
Fasting Glucose	Lipoprotein particle concentrations	Total concentration of lipoprotein particles	67	-0.0581575	0.0770418	0.45032	-0.0438839	0.138515	0.752397	-0.0613796	0.0397268	0.122336	0.901367
Fasting Glucose	Lipoprotein particle concentrations	Concentration of LDL particles	67	0.0185435	0.0641363	0.772484	-0.0717351	0.114526	0.533269	0.0176027	0.0423751	0.677848	0.344732
Fasting Glucose	Lipoprotein particle sizes	Average diameter for LDL particles	67	-0.0129386	0.0501622	0.796457	0.00817924	0.0901454	0.927983	-0.0525278	0.0393479	0.18189	0.778193
Fasting Glucose	Lipoprotein particle sizes	Average diameter for HDL particles	67	0.0131372	0.0798505	0.86932	0.049874	0.143467	0.729238	-0.0152604	0.0417955	0.715021	0.758172
Fasting Glucose	Lipoprotein particle sizes	Average diameter for VLDL particles	67	-0.0145557	0.0955202	0.878885	-0.00659092	0.171743	0.969505	0.0708711	0.0412796	0.0860056	0.955517
Fasting Glucose	Medium HDL	Concentration of medium HDL particles	67	-0.0612457	0.0644682	0.342105	-0.00906856	0.115657	0.937744	-0.0285594	0.0388527	0.462298	0.58782
Fasting Glucose	Medium HDL	Free cholesterol in medium HDL	67	-0.049168	0.0692747	0.477856	-0.0113789	0.124433	0.92742	-0.0326303	0.0404724	0.420106	0.715049
Fasting Glucose	Medium HDL	Cholesterol in medium HDL	67	-0.0586458	0.0660797	0.37481	-0.00621273	0.118558	0.958369	-0.0566181	0.0400661	0.157622	0.595171
Fasting Glucose	Medium HDL	Cholesteryl esters in medium HDL	67	-0.0606218	0.0652199	0.352631	-0.00478877	0.116973	0.96747	-0.0298682	0.0386252	0.439355	0.566392
Fasting Glucose	Medium HDL	Total lipids in medium HDL	67	-0.0646258	0.0640245	0.312787	-0.00764888	0.114807	0.947086	-0.0340846	0.0365496	0.351049	0.55111
Fasting Glucose	Medium HDL	Phospholipids in medium HDL	67	-0.0667675	0.0641082	0.297652	-0.00525753	0.114906	0.963646	-0.024654	0.0377116	0.513272	0.52034
Fasting Glucose	Medium HDL	Triglycerides in medium HDL	67	-0.0444681	0.0942076	0.636911	-0.0387177	0.169386	0.819916	0.0996005	0.0445483	0.0253657	0.967429
Fasting Glucose	Medium LDL	Total lipids in medium LDL	67	0.00112396	0.0711672	0.987399	-0.084777	0.127317	0.507848	0.0351052	0.0419615	0.402815	0.418251
Fasting Glucose	Medium LDL	Cholesterol in medium LDL	67	0.00210332	0.0707631	0.976288	-0.0834674	0.126592	0.512007	0.0301965	0.0414852	0.466684	0.417393
Fasting Glucose	Medium LDL	Concentration of medium LDL particles	67	0.0196411	0.0711269	0.782439	-0.0761707	0.127087	0.551018	0.0437124	0.0428916	0.308137	0.366044
Fasting Glucose	Medium LDL	Phospholipids in medium LDL	67	-0.000846206	0.068303	0.990115	-0.0874157	0.122128	0.476698	0.038712	0.0420852	0.357652	0.395218
Fasting Glucose	Medium LDL	Cholesteryl esters in medium LDL	67	0.00115174	0.0724089	0.987309	-0.080459	0.129624	0.536959	0.0654013	0.0424865	0.12372	0.449895
Fasting Glucose	Medium LDL	Free cholesterol in medium LDL	67	0.00422686	0.0707591	0.952366	-0.0866315	0.126502	0.495889	-0.0463759	0.0436061	0.287547	0.389018
Fasting Glucose	Medium LDL	Triglycerides in medium LDL	67	-0.00340523	0.0980045	0.972283	-0.0484142	0.176082	0.784225	0.104195	0.0427929	0.0148971	0.758583
Fasting Glucose	Medium VLDL	Concentration of medium VLDL particles	67	0.00818663	0.0677785	0.903861	-0.0713154	0.121288	0.55858	0.0905808	0.0420387	0.0311851	0.431565
Fasting Glucose	Medium VLDL	Free cholesterol in medium VLDL	67	0.013302	0.0646781	0.837053	-0.0737373	0.115564	0.525673	0.0734832	0.040676	0.0708328	0.366505
Fasting Glucose	Medium VLDL	Phospholipids in medium VLDL	67	0.00885674	0.0663835	0.893863	-0.0689403	0.118792	0.563691	0.0973832	0.0406429	0.016572	0.431974
Fasting Glucose	Medium VLDL	Total lipids in medium VLDL	67	0.00460126	0.0726554	0.949504	-0.066679	0.130201	0.610301	0.0949207	0.0415951	0.0224883	0.510936
Fasting Glucose	Medium VLDL	Triglycerides in medium VLDL	67	-0.00709718	0.0885797	0.93614	-0.0508739	0.15913	0.750221	0.0678249	0.041496	0.102156	0.740831
Fasting Glucose	Medium VLDL	Cholesterol in medium VLDL	67	0.0144666	0.0631416	0.818781	-0.0719161	0.112795	0.525986	-0.0240326	0.0427585	0.57408	0.358553
Fasting Glucose	Medium VLDL	Cholesteryl esters in medium VLDL	67	0.0156768	0.0665686	0.813822	-0.0674333	0.119047	0.573045	-0.0501485	0.0453806	0.269131	0.40236
Fasting Glucose	Other lipids	Sphingomyelins	67	0.00309664	0.103711	0.97618	-0.0655005	0.186193	0.726135	-0.0544785	0.0476387	0.2528	0.657913
Fasting Glucose	Other lipids	Total cholines	67	-0.0317145	0.0734917	0.666077	-0.0403454	0.132141	0.761097	0.00686981	0.0415717	0.868746	0.937384
Fasting Glucose	Other lipids	Phosphatidylcholines	67	-0.040947	0.06852	0.550112	-0.0367702	0.123205	0.766315	0.00992516	0.0385826	0.79699	0.967475
Fasting Glucose	Other lipids	Phosphoglycerides	67	-0.0255348	0.0782054	0.744039	-0.0400176	0.140606	0.77685	0.00243676	0.0403822	0.951883	0.901409
Fasting Glucose	Phospholipids	Phospholipids in LDL	67	0.00322064	0.0697987	0.963197	-0.0844697	0.124815	0.50096	-0.0202085	0.0449931	0.653325	0.399392
Fasting Glucose	Phospholipids	Total phospholipids in lipoprotein particles	67	-0.026047	0.0778517	0.737948	-0.0508059	0.139937	0.717737	0.00236884	0.0454057	0.958393	0.831508
Fasting Glucose	Phospholipids	Phospholipids in HDL	67	-0.0467184	0.0651846	0.473554	0.000962521	0.116991	0.993461	-0.0144375	0.0403521	0.720502	0.624312
Fasting Glucose	Phospholipids	Phospholipids in VLDL	67	0.00603977	0.079436	0.939393	-0.0490347	0.142592	0.732045	0.111949	0.0415544	0.00705955	0.642521
Fasting Glucose	Small HDL	Phospholipids in small HDL	67	-0.081158	0.0929924	0.382806	-0.0541308	0.167162	0.747112	0.0552453	0.0453991	0.223649	0.845832
Fasting Glucose	Small HDL	Concentration of small HDL particles	67	-0.0747899	0.0903393	0.40774	-0.0782086	0.162444	0.631814	0.049283	0.0482382	0.306943	0.979806
Fasting Glucose	Small HDL	Free cholesterol in small HDL	67	-0.0579986	0.0899079	0.518869	-0.0754499	0.161644	0.642227	0.0483112	0.0432006	0.263439	0.89669
Fasting Glucose	Small HDL	Total lipids in small HDL	67	-0.0788803	0.0960874	0.41169	-0.0649449	0.172764	0.708203	0.0574245	0.0466336	0.218174	0.922716
Fasting Glucose	Small HDL	Triglycerides in small HDL	67	-0.0249423	0.10967	0.820089	-0.0497487	0.197142	0.801567	0.0885561	0.0448698	0.0484246	0.879708
Fasting Glucose	Small HDL	Cholesterol in small HDL	67	-0.0744684	0.0865253	0.389428	-0.0712858	0.155587	0.648355	0.0403998	0.0475481	0.395513	0.980372
Fasting Glucose	Small HDL	Cholesteryl esters in small HDL	67	-0.0763572	0.082882	0.356906	-0.0656982	0.149029	0.66079	0.0374298	0.0486886	0.442036	0.931449
Fasting Glucose	Small LDL	Phospholipids in small LDL	67	0.0286873	0.0644971	0.656475	-0.0702888	0.115014	0.543245	-0.0122368	0.0449382	0.785389	0.302623
Fasting Glucose	Small LDL	Cholesteryl esters in small LDL	67	0.00359627	0.0666205	0.95695	-0.0706951	0.119272	0.555425	0.0684984	0.0419503	0.102501	0.454729
Fasting Glucose	Small LDL	Free cholesterol in small LDL	67	0.0227467	0.0703999	0.746614	-0.0777798	0.125684	0.538176	-0.0666325	0.0444485	0.133849	0.337752
Fasting Glucose	Small LDL	Concentration of small LDL particles	67	0.0228572	0.0634461	0.718652	-0.0718342	0.113197	0.52792	0.0455313	0.0420726	0.279161	0.31623
Fasting Glucose	Small LDL	Triglycerides in small LDL	67	-0.00587725	0.100042	0.953153	-0.0250062	0.179852	0.889851	0.109218	0.0415478	0.00857045	0.898211
Fasting Glucose	Small LDL	Cholesterol in small LDL	67	0.00911358	0.0646019	0.887812	-0.0737742	0.115495	0.52522	0.0227233	0.042688	0.59451	0.389387
Fasting Glucose	Small LDL	Total lipids in small LDL	67	0.0139783	0.0649122	0.829501	-0.0724169	0.115997	0.534615	0.0264859	0.0424982	0.533138	0.371815
Fasting Glucose	Small VLDL	Concentration of small VLDL particles	67	0.00698208	0.0836145	0.933451	-0.0732045	0.149855	0.626839	0.0878236	0.0423349	0.038033	0.52049
Fasting Glucose	Small VLDL	Phospholipids in small VLDL	67	0.0123603	0.0723508	0.864351	-0.0791093	0.129366	0.54299	0.0826154	0.0405312	0.0415183	0.396391
Fasting Glucose	Small VLDL	Cholesteryl esters in small VLDL	67	0.0139396	0.0711269	0.844624	-0.0782788	0.127141	0.540252	0.0737809	0.0413334	0.0742578	0.384376
Fasting Glucose	Small VLDL	Triglycerides in small VLDL	67	-0.00891306	0.0984689	0.927877	-0.0493834	0.176934	0.781049	0.0870721	0.0429756	0.0427566	0.783281
Fasting Glucose	Small VLDL	Free cholesterol in small VLDL	67	0.0139768	0.0667668	0.834185	-0.0816126	0.119195	0.495968	0.0470334	0.0416895	0.259243	0.336483
Fasting Glucose	Small VLDL	Cholesterol in small VLDL	67	0.0138633	0.0689172	0.840574	-0.0803179	0.123111	0.516443	0.0867528	0.0412878	0.0356259	0.359063
Fasting Glucose	Small VLDL	Total lipids in small VLDL	67	0.00617058	0.0828939	0.940661	-0.0735235	0.148563	0.622341	0.0844341	0.0421641	0.0452297	0.519451
Fasting Glucose	Total lipids	Total lipids in LDL	67	0.000176227	0.070898	0.998017	-0.0871752	0.126807	0.494237	-0.0219523	0.0425083	0.605558	0.408606
Fasting Glucose	Total lipids	Total lipids in lipoprotein particles	67	-0.0145162	0.0773132	0.851067	-0.0620465	0.138835	0.656427	0.0183978	0.042184	0.662741	0.680706
Fasting Glucose	Total lipids	Total lipids in HDL	67	-0.0425135	0.0674742	0.528649	-0.00102021	0.121165	0.993308	-0.0254378	0.0395155	0.519742	0.680614
Fasting Glucose	Total lipids	Total lipids in VLDL	67	0.00132717	0.0841962	0.987424	-0.0414118	0.151253	0.785114	0.0915544	0.0395584	0.020645	0.734071
Fasting Glucose	Triglycerides	Total triglycerides	67	-0.0103919	0.0966863	0.914408	-0.0296243	0.173818	0.8652	0.092479	0.0407222	0.0231487	0.894132
Fasting Glucose	Triglycerides	Triglycerides in LDL	67	-0.00262852	0.0938298	0.977651	-0.0519691	0.168545	0.758809	0.103978	0.0418395	0.0129491	0.724879
Fasting Glucose	Triglycerides	Triglycerides in VLDL	67	-0.00836607	0.0944882	0.929447	-0.0232924	0.169877	0.891365	0.0894133	0.0414024	0.0308023	0.915836
Fasting Glucose	Triglycerides	Triglycerides in HDL	67	-0.0371029	0.093594	0.691792	-0.0422217	0.168283	0.802686	0.114497	0.0464314	0.0136652	0.970815
Fasting Glucose	Very large HDL	Cholesteryl esters in very large HDL	67	0.0407298	0.0983638	0.67882	0.0418333	0.176846	0.813748	-0.000399607	0.0415208	0.992321	0.994012
Fasting Glucose	Very large HDL	Cholesterol in very large HDL	67	0.0447216	0.10045	0.656166	0.043943	0.180597	0.808523	0.0030466	0.0441579	0.944995	0.995863
Fasting Glucose	Very large HDL	Phospholipids in very large HDL	67	0.0423957	0.0924049	0.646375	0.053608	0.166133	0.747972	0.00237135	0.0432678	0.956293	0.935302
Fasting Glucose	Very large HDL	Total lipids in very large HDL	67	0.0442078	0.0941689	0.638746	0.0494916	0.169308	0.770976	0.0108397	0.0426745	0.799488	0.970057
Fasting Glucose	Very large HDL	Free cholesterol in very large HDL	67	0.0553948	0.105403	0.5992	0.0454016	0.1895	0.811404	0.0104588	0.0436911	0.810811	0.949424
Fasting Glucose	Very large HDL	Triglycerides in very large HDL	67	0.000500348	0.0706644	0.994351	-0.0173509	0.127035	0.891782	0.100145	0.0419266	0.0169133	0.865799
Fasting Glucose	Very large HDL	Concentration of very large HDL particles	67	0.0407623	0.0873489	0.640743	0.0387472	0.157049	0.805902	0.019219	0.043626	0.659547	0.987686
Fasting Glucose	Very large VLDL	Cholesterol in very large VLDL	67	0.00190955	0.0830117	0.981648	-0.0374493	0.149142	0.80253	0.0878029	0.041749	0.0354558	0.75102
Fasting Glucose	Very large VLDL	Free cholesterol in very large VLDL	67	0.00242445	0.0868439	0.977728	-0.0254535	0.156093	0.870972	0.107332	0.0425294	0.0116123	0.82994
Fasting Glucose	Very large VLDL	Total lipids in very large VLDL	67	-0.00432315	0.0929503	0.962903	-0.0218505	0.167107	0.896371	0.0998229	0.0398468	0.0122394	0.899613
Fasting Glucose	Very large VLDL	Triglycerides in very large VLDL	67	-0.00858054	0.0970552	0.929552	-0.0153529	0.174505	0.930163	0.0798887	0.0418822	0.0564608	0.962769
Fasting Glucose	Very large VLDL	Concentration of very large VLDL particles	67	-0.00432617	0.094092	0.963328	-0.0258058	0.169148	0.879215	0.0983578	0.0405	0.0151576	0.878614
Fasting Glucose	Very large VLDL	Cholesteryl esters in very large VLDL	67	0.00166112	0.0779931	0.983008	-0.0491954	0.140029	0.726482	0.0880756	0.0419747	0.0358786	0.662463
Fasting Glucose	Very large VLDL	Phospholipids in very large VLDL	67	0.00038403	0.0895364	0.996578	-0.0208692	0.160959	0.897239	0.0898563	0.0404932	0.0264834	0.873824
Fasting Glucose	Very small VLDL	Free cholesterol in very small VLDL	67	0.0252165	0.0695592	0.716965	-0.066595	0.124316	0.593999	0.0316752	0.0430298	0.461656	0.375834
Fasting Glucose	Very small VLDL	Concentration of very small VLDL particles	67	0.0205986	0.068167	0.762516	-0.0715032	0.121791	0.559173	0.0345649	0.041333	0.403012	0.364575
Fasting Glucose	Very small VLDL	Triglycerides in very small VLDL	67	-0.00106452	0.0951099	0.99107	-0.0445952	0.170878	0.794936	0.107983	0.0422489	0.0105923	0.759374
Fasting Glucose	Very small VLDL	Cholesteryl esters in very small VLDL	67	0.0200868	0.0733875	0.784309	-0.0582191	0.131435	0.659273	-0.012312	0.0462921	0.790267	0.474506
Fasting Glucose	Very small VLDL	Phospholipids in very small VLDL	67	0.0224819	0.0661858	0.734098	-0.0602164	0.118361	0.612649	0.0599058	0.0408351	0.142371	0.401978
Fasting Glucose	Very small VLDL	Total lipids in very small VLDL	67	0.0189914	0.0671788	0.777408	-0.0632287	0.120164	0.600549	0.0484072	0.0409289	0.236923	0.41174
Fasting Glucose	Very small VLDL	Cholesterol in very small VLDL	67	0.0215938	0.0715549	0.762821	-0.0616007	0.128058	0.632105	-0.00056031	0.0464963	0.990385	0.435649

## Sheet: SD4
Supplementary Data 4: Effect of genetically predicted 2-hour glucose (2hGlu, mmol/L) on 167 circulating metabolites (SD)
				Inverse variance weighted			MR-Egger			Weighted median
Exposure	Grouping of outcome	Outcome	No. of SNPs	Beta	Standard error	P value	Beta	Standard error	P value	Beta	Standard error	P value	P value of MR-Egger's intercept
2-Hr Glucose	Amino acids	Histidine	14	-0.0418924	0.0515419	0.416342	0.0133707	0.147641	0.929334	-0.0212147	0.0300814	0.480659	0.695207
2-Hr Glucose	Amino acids	Alanine	14	0.134314	0.07859	0.0874421	-0.302351	0.181908	0.12237	0.0944984	0.0365093	0.00964406	0.0243658
2-Hr Glucose	Amino acids	Glutamine	14	-0.0549346	0.112154	0.624266	0.237213	0.310547	0.459709	0.0273403	0.0411778	0.506717	0.333008
2-Hr Glucose	Amino acids	Glycine	14	-0.100396	0.0887567	0.257996	0.105571	0.247898	0.677746	-0.0125181	0.0302897	0.679403	0.390496
2-Hr Glucose	Apolipoproteins	Apolipoprotein A1	14	0.0711216	0.0868463	0.412823	-0.0528337	0.247506	0.834549	-0.0703545	0.0287806	0.0145047	0.601077
2-Hr Glucose	Apolipoproteins	Apolipoprotein B	14	0.110664	0.0786475	0.159401	-0.231754	0.200498	0.270219	0.0111834	0.0337651	0.740484	0.0919831
2-Hr Glucose	Aromatic amino acids	Tyrosine	14	0.0342548	0.0790992	0.66497	-0.111821	0.223574	0.626014	-0.0797382	0.0336972	0.0179663	0.496917
2-Hr Glucose	Aromatic amino acids	Phenylalanine	14	0.00965306	0.0289101	0.738456	0.026185	0.0832032	0.758386	0.0336053	0.0290869	0.247952	0.834858
2-Hr Glucose	Branched-chain amino acids	Isoleucine	14	0.0360928	0.0737475	0.624551	-0.439909	0.153349	0.0141245	0.0305394	0.0276585	0.269523	0.00601576
2-Hr Glucose	Branched-chain amino acids	Leucine	14	0.0345301	0.0789471	0.661834	-0.472467	0.16493	0.0142305	0.0399544	0.0261605	0.126691	0.00638559
2-Hr Glucose	Branched-chain amino acids	Valine	14	0.0417497	0.0992099	0.673885	-0.629669	0.196628	0.00759952	0.0570186	0.0293722	0.0522287	0.00325749
2-Hr Glucose	Branched-chain amino acids	Total concentration of branched-chain amino acids (leucine + isoleucine + valine)	14	0.0390895	0.0912606	0.668412	-0.570364	0.183523	0.00905678	0.0467466	0.0273399	0.0872977	0.00391772
2-Hr Glucose	Cholesterol	LDL cholesterol	14	0.105572	0.0881302	0.230953	-0.231227	0.231769	0.338136	-0.0101915	0.0366609	0.781017	0.145154
2-Hr Glucose	Cholesterol	Total cholesterol	14	0.0951938	0.0927747	0.304856	-0.206962	0.250656	0.425095	-0.0631495	0.0380578	0.0970537	0.220486
2-Hr Glucose	Cholesterol	Clinical LDL cholesterol	14	0.0822126	0.0837337	0.326182	-0.221572	0.222398	0.338778	-0.0254833	0.0360219	0.479294	0.16871
2-Hr Glucose	Cholesterol	Remnant cholesterol (non-HDL, non-LDL -cholesterol)	14	0.115547	0.0820809	0.159213	-0.226141	0.211747	0.306544	-0.00292178	0.0358143	0.93498	0.109184
2-Hr Glucose	Cholesterol	Total cholesterol minus HDL-C	14	0.112133	0.0860941	0.192764	-0.232897	0.224119	0.319212	-0.00988846	0.037506	0.79205	0.124692
2-Hr Glucose	Cholesterol	VLDL cholesterol	14	0.160324	0.0871703	0.0658857	-0.23832	0.218993	0.297856	0.0283101	0.0294536	0.336464	0.074675
2-Hr Glucose	Cholesterol	HDL cholesterol	14	-0.00970842	0.074453	0.896253	-0.000938032	0.214701	0.996586	-0.0951586	0.0286258	0.00088665	0.965783
2-Hr Glucose	Cholesteryl esters	Cholesteryl esters in VLDL	14	0.139984	0.0813225	0.0851889	-0.234815	0.203793	0.271667	0.0349873	0.029934	0.242478	0.0720978
2-Hr Glucose	Cholesteryl esters	Cholesteryl esters in LDL	14	0.122702	0.0918862	0.181756	-0.239382	0.240095	0.33843	0.000337826	0.0373433	0.992782	0.131825
2-Hr Glucose	Cholesteryl esters	Total esterified cholesterol	14	0.088858	0.0932808	0.340799	-0.200325	0.253667	0.445019	-0.0718104	0.0380082	0.0588466	0.24502
2-Hr Glucose	Cholesteryl esters	Cholesteryl esters in HDL	14	-0.0154944	0.0749418	0.836203	0.00438375	0.216036	0.984144	-0.0921205	0.029925	0.00208128	0.923035
2-Hr Glucose	Chylomicrons and extremely large VLDL	Concentration of chylomicrons and extremely large VLDL particles	14	0.179546	0.107478	0.0948125	-0.138711	0.293865	0.645377	0.0738572	0.0322714	0.0221012	0.268106
2-Hr Glucose	Chylomicrons and extremely large VLDL	Free cholesterol in chylomicrons and extremely large VLDL	14	0.187208	0.10831	0.0839088	-0.150029	0.29438	0.619543	0.0777009	0.0311377	0.0125817	0.24285
2-Hr Glucose	Chylomicrons and extremely large VLDL	Phospholipids in chylomicrons and extremely large VLDL	14	0.179934	0.10871	0.0978889	-0.152274	0.296154	0.61647	0.0776662	0.0325572	0.0170545	0.252243
2-Hr Glucose	Chylomicrons and extremely large VLDL	Triglycerides in chylomicrons and extremely large VLDL	14	0.155284	0.100467	0.122198	-0.124609	0.276465	0.660224	0.0831976	0.0313697	0.00799775	0.298993
2-Hr Glucose	Chylomicrons and extremely large VLDL	Cholesterol in chylomicrons and extremely large VLDL	14	0.191474	0.109003	0.0789876	-0.146922	0.296372	0.629035	0.0709089	0.0308811	0.0216652	0.244322
2-Hr Glucose	Chylomicrons and extremely large VLDL	Total lipids in chylomicrons and extremely large VLDL	14	0.174296	0.104916	0.096656	-0.128796	0.287635	0.662291	0.0724911	0.0311128	0.0198088	0.280596
2-Hr Glucose	Chylomicrons and extremely large VLDL	Cholesteryl esters in chylomicrons and extremely large VLDL	14	0.191228	0.10803	0.0767027	-0.142468	0.293904	0.636588	0.0872128	0.0284419	0.00216691	0.24683
2-Hr Glucose	Fatty acids	Degree of unsaturation	14	-0.0514357	0.0644275	0.424667	-0.0641626	0.185687	0.735669	-0.0633646	0.0295148	0.0318028	0.942621
2-Hr Glucose	Fatty acids	Omega-3 fatty acids	14	0.164737	0.103411	0.111153	-0.211505	0.27444	0.455804	0.0469925	0.0280774	0.0941939	0.167263
2-Hr Glucose	Fatty acids	Docosahexaenoic acid	14	0.0999468	0.0701157	0.154026	-0.134483	0.188687	0.489639	0.0437645	0.0288211	0.128891	0.207521
2-Hr Glucose	Fatty acids	Omega-6 fatty acids	14	0.162375	0.104524	0.120312	-0.222466	0.276859	0.437293	0.00103501	0.0353117	0.976617	0.1619
2-Hr Glucose	Fatty acids	Monounsaturated fatty acids	14	0.218922	0.131798	0.0967043	-0.212045	0.355873	0.562349	0.0580695	0.0280066	0.038133	0.218497
2-Hr Glucose	Fatty acids	Saturated fatty acids	14	0.210384	0.130318	0.106444	-0.217827	0.351634	0.547188	0.0488653	0.0299575	0.102858	0.216099
2-Hr Glucose	Fatty acids	Polyunsaturated fatty acids	14	0.180493	0.113673	0.112324	-0.247852	0.299764	0.424474	7.46756e-05	0.0335542	0.998224	0.151393
2-Hr Glucose	Fatty acids	Total fatty acids	14	0.217438	0.131885	0.0992104	-0.242991	0.352589	0.503829	0.0702477	0.028457	0.013566	0.186761
2-Hr Glucose	Fatty acids	Linoleic acid	14	0.145139	0.0897799	0.105962	-0.179789	0.23854	0.46556	0.0177842	0.0334592	0.59506	0.1698
2-Hr Glucose	Fluid balance	Creatinine	14	0.0384755	0.0339823	0.257541	0.122269	0.094476	0.219955	0.065142	0.0295164	0.0273159	0.360331
2-Hr Glucose	Fluid balance	Albumin	14	0.111704	0.0707365	0.114302	-0.0799949	0.195142	0.68908	0.0568759	0.0304898	0.0621246	0.312918
2-Hr Glucose	Free cholesterol	Free cholesterol in LDL	14	0.0557794	0.0819845	0.496273	-0.20088	0.222672	0.384736	-0.0433459	0.0353418	0.22002	0.240126
2-Hr Glucose	Free cholesterol	Free cholesterol in VLDL	14	0.181301	0.0956912	0.0581395	-0.234352	0.244105	0.355978	0.0450518	0.0274859	0.101195	0.0928448
2-Hr Glucose	Free cholesterol	Total free cholesterol	14	0.109085	0.0904929	0.228029	-0.219231	0.240352	0.379663	-0.0418423	0.0385084	0.277224	0.168701
2-Hr Glucose	Free cholesterol	Free cholesterol in HDL	14	0.00948572	0.0719023	0.895044	-0.0151312	0.207239	0.942998	-0.0956601	0.0278411	0.000590515	0.900759
2-Hr Glucose	Glycolysis related metabolites	Lactate	14	0.0380498	0.0451453	0.399325	-0.0769895	0.125222	0.550153	-0.00274689	0.0318003	0.931165	0.344029
2-Hr Glucose	Glycolysis related metabolites	Citrate	14	0.00309137	0.0682574	0.963876	-0.370633	0.159124	0.0381253	-0.0929258	0.0298785	0.00187012	0.0269792
2-Hr Glucose	Glycolysis related metabolites	Pyruvate	14	0.0193356	0.0679717	0.776054	-0.232142	0.179906	0.22124	0.000560909	0.0345822	0.987059	0.159754
2-Hr Glucose	IDL	Phospholipids in IDL	14	0.0566251	0.0780584	0.468194	-0.192904	0.21144	0.379558	-0.0614487	0.0381613	0.107346	0.229735
2-Hr Glucose	IDL	Free cholesterol in IDL	14	0.031869	0.0827831	0.70026	-0.189116	0.228717	0.424455	-0.100823	0.0356781	0.0047148	0.320615
2-Hr Glucose	IDL	Triglycerides in IDL	14	0.187003	0.112884	0.097602	-0.161944	0.307158	0.607642	0.0732443	0.0296975	0.01365	0.246585
2-Hr Glucose	IDL	Concentration of IDL particles	14	0.0571322	0.0751615	0.44718	-0.1856	0.203303	0.379261	-0.0216283	0.0344135	0.529687	0.224655
2-Hr Glucose	IDL	Cholesterol in IDL	14	0.0404172	0.0826436	0.624803	-0.167376	0.229485	0.479781	-0.0871478	0.0373601	0.019667	0.350754
2-Hr Glucose	IDL	Total lipids in IDL	14	0.0595799	0.0807542	0.46064	-0.182101	0.220537	0.425079	-0.0659172	0.0364091	0.0702245	0.262754
2-Hr Glucose	IDL	Cholesteryl esters in IDL	14	0.0429945	0.0820799	0.600409	-0.158203	0.228364	0.501643	-0.0814912	0.0371148	0.0281167	0.363437
2-Hr Glucose	Inflammation	Glycoprotein acetyls	14	0.20584	0.124815	0.0991133	-0.220533	0.334861	0.522601	0.0979326	0.0285094	0.000592349	0.197202
2-Hr Glucose	Ketone bodies	3-Hydroxybutyrate	14	-0.0483611	0.0669129	0.469836	-0.170996	0.189254	0.384026	-0.00861882	0.0332352	0.795382	0.500417
2-Hr Glucose	Ketone bodies	Acetate	14	-0.0406193	0.046207	0.379362	-0.0290951	0.133191	0.830752	-0.0450541	0.0321133	0.160625	0.92761
2-Hr Glucose	Ketone bodies	Acetoacetate	14	-0.0417131	0.0538054	0.438187	-0.254696	0.140449	0.0948348	-0.043821	0.0305421	0.151351	0.129893
2-Hr Glucose	Ketone bodies	Acetone	14	-0.107471	0.0523378	0.0400317	-0.233312	0.145806	0.135547	-0.0559547	0.0320535	0.0808687	0.372966
2-Hr Glucose	Large HDL	Total lipids in large HDL	14	-0.0700603	0.0672294	0.297362	0.0657189	0.189302	0.734481	-0.109469	0.0287886	0.00014324	0.456716
2-Hr Glucose	Large HDL	Phospholipids in large HDL	14	-0.0589674	0.064379	0.359698	0.0681831	0.181468	0.713675	-0.0928885	0.0288173	0.00126696	0.466951
2-Hr Glucose	Large HDL	Concentration of large HDL particles	14	-0.0690529	0.0681686	0.311074	0.0515438	0.193047	0.794001	-0.0998617	0.0286126	0.000482787	0.515646
2-Hr Glucose	Large HDL	Triglycerides in large HDL	14	0.117564	0.078917	0.136298	-0.0560209	0.221213	0.804366	0.0355469	0.0303486	0.241484	0.41659
2-Hr Glucose	Large HDL	Free cholesterol in large HDL	14	-0.0831649	0.0692406	0.229712	0.0662204	0.194288	0.73912	-0.0963413	0.0289227	0.000865362	0.425777
2-Hr Glucose	Large HDL	Cholesterol in large HDL	14	-0.0941513	0.0742257	0.204639	0.0760292	0.207503	0.720445	-0.113888	0.0267084	2.00682e-05	0.396458
2-Hr Glucose	Large HDL	Cholesteryl esters in large HDL	14	-0.0971835	0.0756497	0.198914	0.0793743	0.211234	0.71365	-0.118644	0.0278101	1.98805e-05	0.387754
2-Hr Glucose	Large LDL	Cholesteryl esters in large LDL	14	0.10174	0.0885421	0.250534	-0.224839	0.234463	0.356505	-0.0202366	0.0369938	0.58436	0.161111
2-Hr Glucose	Large LDL	Phospholipids in large LDL	14	0.0934839	0.0872969	0.284226	-0.225212	0.231602	0.350041	-0.0284346	0.0384225	0.45927	0.165824
2-Hr Glucose	Large LDL	Free cholesterol in large LDL	14	0.0482069	0.0833546	0.563038	-0.191725	0.228612	0.41806	-0.0635548	0.0371404	0.0870435	0.282436
2-Hr Glucose	Large LDL	Cholesterol in large LDL	14	0.08776	0.0862518	0.308922	-0.217402	0.230089	0.363366	-0.0297523	0.038411	0.438589	0.180452
2-Hr Glucose	Large LDL	Triglycerides in large LDL	14	0.193144	0.117975	0.101598	-0.178613	0.320208	0.587234	0.0759488	0.0289942	0.00880715	0.23694
2-Hr Glucose	Large LDL	Concentration of large LDL particles	14	0.091541	0.0739524	0.215776	-0.219663	0.190256	0.270743	-0.00396695	0.0350709	0.909941	0.104917
2-Hr Glucose	Large LDL	Total lipids in large LDL	14	0.0990446	0.087949	0.260098	-0.224372	0.233023	0.354612	-0.0270255	0.038484	0.482521	0.162489
2-Hr Glucose	Large VLDL	Triglycerides in large VLDL	14	0.189616	0.10953	0.0834193	-0.150828	0.297753	0.621646	0.0634631	0.0294706	0.0312841	0.243706
2-Hr Glucose	Large VLDL	Cholesteryl esters in large VLDL	14	0.179291	0.0904022	0.0473381	-0.218842	0.229715	0.359554	0.0720783	0.028211	0.0106197	0.0877966
2-Hr Glucose	Large VLDL	Total lipids in large VLDL	14	0.194267	0.106667	0.0685693	-0.17717	0.285297	0.546214	0.072333	0.0282058	0.0103334	0.187994
2-Hr Glucose	Large VLDL	Cholesterol in large VLDL	14	0.190024	0.0988775	0.0546299	-0.210554	0.256754	0.428169	0.0803578	0.0293023	0.00609973	0.120186
2-Hr Glucose	Large VLDL	Phospholipids in large VLDL	14	0.195977	0.107001	0.0670206	-0.182183	0.285492	0.535373	0.0849267	0.0298221	0.00440254	0.180968
2-Hr Glucose	Large VLDL	Concentration of large VLDL particles	14	0.195388	0.10877	0.07244	-0.182913	0.290979	0.541385	0.0737108	0.0279631	0.00838889	0.188573
2-Hr Glucose	Large VLDL	Free cholesterol in large VLDL	14	0.195889	0.105835	0.0641856	-0.197207	0.279889	0.494512	0.0822498	0.0269534	0.00227662	0.157931
2-Hr Glucose	Lipoprotein particle concentrations	Concentration of VLDL particles	14	0.180134	0.0966288	0.062296	-0.232369	0.247667	0.366627	0.0448358	0.0282671	0.112706	0.099381
2-Hr Glucose	Lipoprotein particle concentrations	Concentration of HDL particles	14	0.106323	0.103298	0.303343	-0.108518	0.290371	0.71513	-0.0648404	0.0301648	0.031592	0.442972
2-Hr Glucose	Lipoprotein particle concentrations	Total concentration of lipoprotein particles	14	0.118724	0.108548	0.274067	-0.140195	0.302596	0.651434	-0.0633535	0.0318021	0.0463581	0.37695
2-Hr Glucose	Lipoprotein particle concentrations	Concentration of LDL particles	14	0.108837	0.0783577	0.16484	-0.233171	0.199619	0.265456	0.0109226	0.0356354	0.759216	0.091064
2-Hr Glucose	Lipoprotein particle sizes	Average diameter for LDL particles	14	-0.0697663	0.0611403	0.253834	0.0150726	0.174339	0.93253	-0.0806615	0.0299136	0.00700755	0.6113
2-Hr Glucose	Lipoprotein particle sizes	Average diameter for HDL particles	14	-0.0973744	0.0695499	0.161493	0.102155	0.190869	0.60228	-0.0831591	0.0298029	0.0052659	0.284262
2-Hr Glucose	Lipoprotein particle sizes	Average diameter for VLDL particles	14	0.176441	0.105907	0.0957128	-0.116451	0.291653	0.696703	0.111206	0.0302738	0.000239394	0.302729
2-Hr Glucose	Medium HDL	Concentration of medium HDL particles	14	0.0702645	0.0850086	0.408488	-0.0392736	0.242804	0.874194	-0.0543126	0.0270779	0.0448787	0.637276
2-Hr Glucose	Medium HDL	Free cholesterol in medium HDL	14	0.0553308	0.0823782	0.501795	-0.0319732	0.236035	0.894494	-0.0739689	0.0282087	0.00873647	0.69862
2-Hr Glucose	Medium HDL	Cholesterol in medium HDL	14	0.0410318	0.0800584	0.608285	-0.0182424	0.230146	0.938129	-0.0590385	0.0303082	0.0514223	0.787121
2-Hr Glucose	Medium HDL	Cholesteryl esters in medium HDL	14	0.0370898	0.0791815	0.639488	-0.0143396	0.22779	0.950842	-0.055104	0.0306863	0.072539	0.812796
2-Hr Glucose	Medium HDL	Total lipids in medium HDL	14	0.0851537	0.0881548	0.334066	-0.0391376	0.251305	0.878829	-0.0468599	0.0270929	0.0837017	0.60556
2-Hr Glucose	Medium HDL	Phospholipids in medium HDL	14	0.100843	0.0912263	0.268979	-0.0418383	0.259358	0.874529	-0.0175553	0.0276049	0.52481	0.566206
2-Hr Glucose	Medium HDL	Triglycerides in medium HDL	14	0.207343	0.115279	0.0720791	-0.131496	0.315503	0.684196	0.107567	0.0301877	0.000366236	0.271927
2-Hr Glucose	Medium LDL	Total lipids in medium LDL	14	0.145688	0.0957714	0.128209	-0.250093	0.247508	0.332224	0.0420698	0.0344952	0.222623	0.112094
2-Hr Glucose	Medium LDL	Cholesterol in medium LDL	14	0.138696	0.0935644	0.138245	-0.248758	0.241682	0.32365	0.0360061	0.0333371	0.280115	0.111272
2-Hr Glucose	Medium LDL	Concentration of medium LDL particles	14	0.13378	0.0849433	0.115273	-0.244444	0.215149	0.278071	0.0357316	0.0332423	0.282428	0.0838649
2-Hr Glucose	Medium LDL	Phospholipids in medium LDL	14	0.135249	0.0921988	0.142396	-0.241864	0.238873	0.33127	0.036915	0.0368706	0.316729	0.116265
2-Hr Glucose	Medium LDL	Cholesteryl esters in medium LDL	14	0.156599	0.0981859	0.110731	-0.253347	0.2531	0.336597	0.0557141	0.0328865	0.0902397	0.108001
2-Hr Glucose	Medium LDL	Free cholesterol in medium LDL	14	0.0800173	0.0828447	0.334109	-0.219115	0.220226	0.339398	0.0102476	0.0349314	0.769245	0.170923
2-Hr Glucose	Medium LDL	Triglycerides in medium LDL	14	0.209229	0.126863	0.0990973	-0.180259	0.34543	0.611279	0.0839398	0.0296826	0.00468528	0.249933
2-Hr Glucose	Medium VLDL	Concentration of medium VLDL particles	14	0.163525	0.089224	0.0668398	-0.238222	0.225235	0.311038	0.0422904	0.0294349	0.150791	0.0799579
2-Hr Glucose	Medium VLDL	Free cholesterol in medium VLDL	14	0.138306	0.0813186	0.0889828	-0.239307	0.203282	0.26193	0.0422382	0.0313587	0.178	0.0696414
2-Hr Glucose	Medium VLDL	Phospholipids in medium VLDL	14	0.158025	0.0868449	0.068817	-0.236477	0.218635	0.300683	0.0465064	0.030284	0.124618	0.0769338
2-Hr Glucose	Medium VLDL	Total lipids in medium VLDL	14	0.181229	0.0959486	0.0589165	-0.226142	0.246272	0.376571	0.0374893	0.02779	0.17733	0.101464
2-Hr Glucose	Medium VLDL	Triglycerides in medium VLDL	14	0.206044	0.113465	0.0693828	-0.176913	0.304966	0.572575	0.0910586	0.0289948	0.00168649	0.203023
2-Hr Glucose	Medium VLDL	Cholesterol in medium VLDL	14	0.0890393	0.0741917	0.230091	-0.221646	0.191106	0.268684	-0.00814739	0.0322921	0.800807	0.106831
2-Hr Glucose	Medium VLDL	Cholesteryl esters in medium VLDL	14	0.0469955	0.0754202	0.533208	-0.1977	0.203867	0.351312	-0.0334002	0.0324516	0.303371	0.222355
2-Hr Glucose	Other lipids	Sphingomyelins	14	0.0697315	0.0923111	0.450011	-0.171452	0.255507	0.514913	-0.110565	0.0354856	0.00183461	0.33143
2-Hr Glucose	Other lipids	Total cholines	14	0.141816	0.106446	0.182767	-0.170331	0.291365	0.569648	-0.0497941	0.0330425	0.131818	0.273038
2-Hr Glucose	Other lipids	Phosphatidylcholines	14	0.144304	0.102516	0.159242	-0.152217	0.281037	0.597989	-0.0342382	0.0304123	0.26025	0.280012
2-Hr Glucose	Other lipids	Phosphoglycerides	14	0.1604	0.111689	0.150967	-0.174585	0.304943	0.577541	-0.0272806	0.0296944	0.358246	0.261664
2-Hr Glucose	Phospholipids	Phospholipids in LDL	14	0.104552	0.086499	0.226774	-0.232587	0.226554	0.324846	-0.00611355	0.0359122	0.864825	0.136543
2-Hr Glucose	Phospholipids	Total phospholipids in lipoprotein particles	14	0.143312	0.107148	0.181056	-0.193457	0.290884	0.518586	-0.044835	0.0334181	0.179713	0.23817
2-Hr Glucose	Phospholipids	Phospholipids in HDL	14	0.0506592	0.0772048	0.511717	-0.0163317	0.221696	0.942489	-0.0560707	0.0277149	0.0430599	0.751508
2-Hr Glucose	Phospholipids	Phospholipids in VLDL	14	0.189602	0.100407	0.0589812	-0.223639	0.25975	0.406126	0.0736848	0.0277819	0.00799539	0.113748
2-Hr Glucose	Small HDL	Phospholipids in small HDL	14	0.221036	0.133704	0.0982941	-0.17448	0.365617	0.641778	0.0336084	0.0266595	0.207434	0.268621
2-Hr Glucose	Small HDL	Concentration of small HDL particles	14	0.20305	0.131283	0.121946	-0.216128	0.355651	0.554715	0.0520457	0.0306283	0.0892683	0.230296
2-Hr Glucose	Small HDL	Free cholesterol in small HDL	14	0.199787	0.132126	0.13051	-0.189215	0.361492	0.610207	0.0317265	0.032559	0.329843	0.271014
2-Hr Glucose	Small HDL	Total lipids in small HDL	14	0.227305	0.137939	0.0993792	-0.195459	0.375637	0.612292	0.0374508	0.0303839	0.21773	0.250758
2-Hr Glucose	Small HDL	Triglycerides in small HDL	14	0.222207	0.126637	0.0793141	-0.170952	0.34433	0.628528	0.103184	0.0294341	0.000455584	0.24432
2-Hr Glucose	Small HDL	Cholesterol in small HDL	14	0.185594	0.125837	0.140246	-0.190845	0.343661	0.588871	0.0505901	0.0316329	0.109758	0.262954
2-Hr Glucose	Small HDL	Cholesteryl esters in small HDL	14	0.170044	0.118504	0.151309	-0.180887	0.324013	0.586925	0.0326086	0.0296812	0.27193	0.268076
2-Hr Glucose	Small LDL	Phospholipids in small LDL	14	0.0709369	0.0684239	0.299863	-0.212088	0.1768	0.253445	0.00178738	0.0353342	0.959656	0.11174
2-Hr Glucose	Small LDL	Cholesteryl esters in small LDL	14	0.140576	0.0914903	0.124413	-0.246247	0.235085	0.315517	0.0393028	0.0332588	0.237314	0.103078
2-Hr Glucose	Small LDL	Free cholesterol in small LDL	14	0.0373164	0.0704649	0.596407	-0.190353	0.190592	0.337632	-0.0282783	0.0340963	0.406897	0.224438
2-Hr Glucose	Small LDL	Concentration of small LDL particles	14	0.118778	0.077578	0.125751	-0.231909	0.195601	0.258718	0.0318362	0.0322123	0.322994	0.078603
2-Hr Glucose	Small LDL	Triglycerides in small LDL	14	0.206194	0.123579	0.0952127	-0.165565	0.337283	0.632366	0.0607384	0.0284665	0.0328692	0.260144
2-Hr Glucose	Small LDL	Cholesterol in small LDL	14	0.115271	0.0842639	0.171318	-0.237986	0.216992	0.294271	0.0197683	0.0341591	0.562783	0.106397
2-Hr Glucose	Small LDL	Total lipids in small LDL	14	0.115957	0.0834229	0.16453	-0.237442	0.214251	0.289475	0.0247154	0.0334386	0.45983	0.102331
2-Hr Glucose	Small VLDL	Concentration of small VLDL particles	14	0.197374	0.106283	0.0633026	-0.228232	0.276728	0.425603	0.0681921	0.0276675	0.0137129	0.125026
2-Hr Glucose	Small VLDL	Phospholipids in small VLDL	14	0.169943	0.0937877	0.0699871	-0.24792	0.237512	0.317142	0.0506116	0.0310658	0.103277	0.083653
2-Hr Glucose	Small VLDL	Cholesteryl esters in small VLDL	14	0.157056	0.0894304	0.0790579	-0.247417	0.225451	0.293986	0.0233729	0.0285022	0.412194	0.0784286
2-Hr Glucose	Small VLDL	Triglycerides in small VLDL	14	0.212643	0.124305	0.0871432	-0.167665	0.33859	0.629412	0.0973712	0.0294584	0.000948465	0.251656
2-Hr Glucose	Small VLDL	Free cholesterol in small VLDL	14	0.138006	0.0838908	0.0999549	-0.243159	0.211183	0.271989	0.0402609	0.0300771	0.180705	0.0768603
2-Hr Glucose	Small VLDL	Cholesterol in small VLDL	14	0.151549	0.0874851	0.083224	-0.247921	0.21989	0.281579	0.0372661	0.0318793	0.242414	0.0751883
2-Hr Glucose	Small VLDL	Total lipids in small VLDL	14	0.198042	0.106881	0.0638933	-0.234526	0.277605	0.414738	0.0600625	0.027491	0.0289032	0.120606
2-Hr Glucose	Total lipids	Total lipids in LDL	14	0.115195	0.0897861	0.199493	-0.236281	0.234944	0.334415	-0.00584519	0.0388908	0.88053	0.134664
2-Hr Glucose	Total lipids	Total lipids in lipoprotein particles	14	0.166428	0.109503	0.12855	-0.23012	0.290942	0.444326	-0.000135007	0.035773	0.996989	0.169566
2-Hr Glucose	Total lipids	Total lipids in HDL	14	0.0365882	0.0766602	0.633165	-0.0183035	0.220439	0.935195	-0.0780538	0.028143	0.00554621	0.793999
2-Hr Glucose	Total lipids	Total lipids in VLDL	14	0.196745	0.106004	0.0634506	-0.207372	0.278911	0.471482	0.0850877	0.0283915	0.00272704	0.146233
2-Hr Glucose	Triglycerides	Total triglycerides	14	0.207079	0.119353	0.0827394	-0.165941	0.324234	0.618083	0.0878366	0.0301501	0.00357616	0.240962
2-Hr Glucose	Triglycerides	Triglycerides in LDL	14	0.201922	0.12224	0.0985646	-0.180128	0.332117	0.597497	0.0808754	0.0282325	0.00417511	0.241013
2-Hr Glucose	Triglycerides	Triglycerides in VLDL	14	0.19901	0.115712	0.0854558	-0.164096	0.31418	0.610968	0.0705108	0.0301734	0.0194469	0.238938
2-Hr Glucose	Triglycerides	Triglycerides in HDL	14	0.203879	0.116284	0.0795545	-0.136466	0.318408	0.675817	0.110297	0.0292715	0.000164521	0.274084
2-Hr Glucose	Very large HDL	Cholesteryl esters in very large HDL	14	-0.128074	0.0805636	0.111897	0.0827534	0.223009	0.717049	-0.119399	0.0289671	3.75776e-05	0.330736
2-Hr Glucose	Very large HDL	Cholesterol in very large HDL	14	-0.135899	0.0831154	0.102035	0.085847	0.229684	0.715102	-0.114953	0.0292637	8.55946e-05	0.320988
2-Hr Glucose	Very large HDL	Phospholipids in very large HDL	14	-0.126421	0.079025	0.109653	0.109741	0.215892	0.620449	-0.0789443	0.029815	0.00810162	0.263586
2-Hr Glucose	Very large HDL	Total lipids in very large HDL	14	-0.124312	0.077627	0.109287	0.0930989	0.213547	0.670601	-0.0840753	0.0292469	0.00404453	0.296419
2-Hr Glucose	Very large HDL	Free cholesterol in very large HDL	14	-0.157004	0.0920081	0.0879308	0.0937502	0.253756	0.71823	-0.0820581	0.0303939	0.00693759	0.3102
2-Hr Glucose	Very large HDL	Triglycerides in very large HDL	14	0.139844	0.0938453	0.136183	-0.111546	0.259246	0.674624	0.0694545	0.0321867	0.0309385	0.318948
2-Hr Glucose	Very large HDL	Concentration of very large HDL particles	14	-0.0972871	0.0669905	0.146431	0.0505189	0.187729	0.792419	-0.0966274	0.030057	0.00130532	0.41506
2-Hr Glucose	Very large VLDL	Cholesterol in very large VLDL	14	0.186894	0.0987997	0.0585387	-0.205369	0.257733	0.441031	0.0798117	0.028012	0.00438298	0.128629
2-Hr Glucose	Very large VLDL	Free cholesterol in very large VLDL	14	0.188016	0.102386	0.066308	-0.184922	0.271747	0.509109	0.0793079	0.0278726	0.00443593	0.166871
2-Hr Glucose	Very large VLDL	Total lipids in very large VLDL	14	0.194324	0.109624	0.0762883	-0.167256	0.295645	0.582001	0.0717902	0.0276319	0.00937434	0.214253
2-Hr Glucose	Very large VLDL	Triglycerides in very large VLDL	14	0.194985	0.114741	0.0892543	-0.142341	0.313975	0.658386	0.0846574	0.0305963	0.0056589	0.271745
2-Hr Glucose	Very large VLDL	Concentration of very large VLDL particles	14	0.195272	0.110375	0.0768653	-0.174046	0.29705	0.568789	0.0714528	0.0288865	0.0133772	0.207238
2-Hr Glucose	Very large VLDL	Cholesteryl esters in very large VLDL	14	0.18069	0.0939406	0.0544236	-0.219213	0.240949	0.380844	0.0720748	0.028645	0.0118648	0.100444
2-Hr Glucose	Very large VLDL	Phospholipids in very large VLDL	14	0.189128	0.104479	0.070264	-0.179425	0.278851	0.53204	0.0658316	0.028859	0.0225399	0.181856
2-Hr Glucose	Very small VLDL	Free cholesterol in very small VLDL	14	0.105209	0.0747752	0.159425	-0.208464	0.192547	0.300233	-0.00554032	0.0302386	0.854625	0.10619
2-Hr Glucose	Very small VLDL	Concentration of very small VLDL particles	14	0.118947	0.0793725	0.13398	-0.210867	0.204877	0.323667	0.0106746	0.0291722	0.714428	0.109949
2-Hr Glucose	Very small VLDL	Triglycerides in very small VLDL	14	0.201319	0.120324	0.0942992	-0.167178	0.327759	0.619259	0.0424754	0.0306599	0.165938	0.251234
2-Hr Glucose	Very small VLDL	Cholesteryl esters in very small VLDL	14	0.0491747	0.0731939	0.501685	-0.167301	0.200163	0.419586	-0.0416071	0.0309877	0.17937	0.268742
2-Hr Glucose	Very small VLDL	Phospholipids in very small VLDL	14	0.124495	0.0793038	0.11645	-0.210494	0.203855	0.322168	0.0260905	0.0279945	0.351344	0.103494
2-Hr Glucose	Very small VLDL	Total lipids in very small VLDL	14	0.123551	0.0792945	0.119202	-0.205441	0.204757	0.3355	0.0137433	0.0292092	0.637988	0.11056
2-Hr Glucose	Very small VLDL	Cholesterol in very small VLDL	14	0.0663951	0.072087	0.357029	-0.181034	0.193267	0.367379	-0.0352846	0.0329891	0.284807	0.194933

## Sheet: SD5
Supplementary Data 5: Effect of genetically predicted glycated hemoglobin (HbA1c, %) on 167 circulating metabolites (SD)
				Inverse variance weighted			MR-Egger			Weighted median
Exposure	Grouping of outcome	Outcome	No. of SNPs	Beta	Standard error	P value	Beta	Standard error	P value	Beta	Standard error	P value	P value of MR-Egger's intercept
HbA1c	Amino acids	Alanine	74	0.132041	0.0682065	0.0528805	0.00871854	0.120886	0.942705	-0.00473592	0.0562399	0.93289	0.221375
HbA1c	Amino acids	Glycine	74	0.038796	0.0754202	0.606974	-0.066492	0.134263	0.62194	0.086588	0.0589872	0.142129	0.34621
HbA1c	Amino acids	Glutamine	74	0.0375329	0.0954484	0.694152	-0.146171	0.168924	0.389745	0.0542373	0.070757	0.443362	0.192674
HbA1c	Amino acids	Histidine	74	0.00538327	0.0613169	0.93004	-0.0793474	0.109152	0.469616	-0.0130029	0.0583789	0.823743	0.351042
HbA1c	Apolipoproteins	Apolipoprotein B	74	0.245154	0.0907335	0.00689428	0.352465	0.161798	0.0326492	0.259396	0.056057	3.70338e-06	0.425216
HbA1c	Apolipoproteins	Apolipoprotein A1	74	0.0466247	0.0613645	0.447374	0.0751899	0.109836	0.495818	0.0753922	0.0535348	0.159047	0.754076
HbA1c	Aromatic amino acids	Phenylalanine	74	0.0034981	0.047726	0.941571	0.00768822	0.0854757	0.92858	-0.0926546	0.0575607	0.107467	0.952896
HbA1c	Aromatic amino acids	Tyrosine	74	0.00135007	0.0742614	0.985495	-0.0270884	0.132936	0.839108	-0.0543101	0.0584658	0.35293	0.796617
HbA1c	Branched-chain amino acids	Leucine	74	-0.0140222	0.0545795	0.797245	-0.0225928	0.0977404	0.817853	-0.0359371	0.060313	0.55128	0.915851
HbA1c	Branched-chain amino acids	Valine	74	0.00840893	0.058056	0.884836	0.0160431	0.103966	0.877797	-0.015221	0.0620231	0.80614	0.929493
HbA1c	Branched-chain amino acids	Isoleucine	74	0.0047615	0.0525181	0.92776	-0.0175758	0.0940036	0.852211	-0.0213016	0.0612174	0.727865	0.774681
HbA1c	Branched-chain amino acids	Total concentration of branched-chain amino acids (leucine + isoleucine + valine)	74	-0.000952393	0.0568618	0.986637	-0.00536731	0.101831	0.958111	-0.00922681	0.0605382	0.878861	0.958334
HbA1c	Cholesterol	Clinical LDL cholesterol	74	0.292849	0.0917143	0.00140775	0.348455	0.164086	0.0371392	0.284726	0.059477	1.69167e-06	0.683198
HbA1c	Cholesterol	LDL cholesterol	74	0.276187	0.091473	0.0025334	0.372422	0.163269	0.0255069	0.258385	0.0604699	1.92906e-05	0.478332
HbA1c	Cholesterol	Total cholesterol	74	0.261553	0.09509	0.00594896	0.315396	0.170149	0.0678876	0.224808	0.0585779	0.000124159	0.703123
HbA1c	Cholesterol	Total cholesterol minus HDL-C	74	0.254105	0.0932172	0.00641169	0.348287	0.166426	0.0398965	0.246155	0.0586193	2.6784e-05	0.496001
HbA1c	Cholesterol	Remnant cholesterol (non-HDL, non-LDL -cholesterol)	74	0.222865	0.0934155	0.0170449	0.312218	0.166834	0.0653479	0.255277	0.0578673	1.02699e-05	0.519299
HbA1c	Cholesterol	VLDL cholesterol	74	0.14269	0.0986714	0.148145	0.311771	0.175081	0.0791758	0.190176	0.0662826	0.00411552	0.24677
HbA1c	Cholesterol	HDL cholesterol	74	0.0977836	0.0784857	0.212809	0.021083	0.140164	0.880856	0.0866907	0.0556376	0.119202	0.510305
HbA1c	Cholesteryl esters	Cholesteryl esters in LDL	74	0.261796	0.0923544	0.00458707	0.383024	0.164517	0.0227156	0.278758	0.0613006	5.4314e-06	0.3759
HbA1c	Cholesteryl esters	Total esterified cholesterol	74	0.264278	0.0949382	0.00537452	0.310368	0.169924	0.0719189	0.238854	0.0605859	8.06687e-05	0.743889
HbA1c	Cholesteryl esters	Cholesteryl esters in VLDL	74	0.165369	0.0937658	0.0777924	0.303532	0.166787	0.0729344	0.225392	0.0613362	0.00023813	0.31987
HbA1c	Cholesteryl esters	Cholesteryl esters in HDL	74	0.0983387	0.0787751	0.211904	0.0159373	0.140619	0.910079	0.105443	0.0555958	0.0578816	0.480906
HbA1c	Chylomicrons and extremely large VLDL	Phospholipids in chylomicrons and extremely large VLDL	74	-0.0810134	0.128787	0.529317	0.170253	0.227883	0.457434	-0.0858195	0.0597314	0.150787	0.186664
HbA1c	Chylomicrons and extremely large VLDL	Free cholesterol in chylomicrons and extremely large VLDL	74	-0.077073	0.127703	0.546152	0.169671	0.226018	0.455281	-0.0792401	0.0601456	0.187681	0.191008
HbA1c	Chylomicrons and extremely large VLDL	Concentration of chylomicrons and extremely large VLDL particles	74	-0.073464	0.12502	0.55679	0.169764	0.221232	0.44538	-0.0679516	0.0598463	0.256193	0.187924
HbA1c	Chylomicrons and extremely large VLDL	Total lipids in chylomicrons and extremely large VLDL	74	-0.0639471	0.122526	0.601734	0.164701	0.21703	0.450399	-0.0837271	0.0569469	0.14149	0.206803
HbA1c	Chylomicrons and extremely large VLDL	Cholesterol in chylomicrons and extremely large VLDL	74	-0.064797	0.12932	0.61633	0.189185	0.228789	0.411029	-0.0635836	0.0576362	0.269946	0.18372
HbA1c	Chylomicrons and extremely large VLDL	Triglycerides in chylomicrons and extremely large VLDL	74	-0.053535	0.116224	0.645071	0.16883	0.205747	0.414599	-0.0738755	0.0592756	0.212653	0.195432
HbA1c	Chylomicrons and extremely large VLDL	Cholesteryl esters in chylomicrons and extremely large VLDL	74	-0.0534084	0.129371	0.67973	0.210293	0.228657	0.360807	-0.0438848	0.0610707	0.472393	0.167465
HbA1c	Fatty acids	Omega-6 fatty acids	74	0.164884	0.0950161	0.0826821	0.359965	0.167902	0.035419	0.264116	0.0597876	9.9818e-06	0.164358
HbA1c	Fatty acids	Polyunsaturated fatty acids	74	0.174942	0.12748	0.169967	0.303123	0.227606	0.187132	0.268998	0.0607614	9.55015e-06	0.498086
HbA1c	Fatty acids	Linoleic acid	74	0.109978	0.114176	0.335432	0.400824	0.200262	0.049108	0.210701	0.0602556	0.000470889	0.083326
HbA1c	Fatty acids	Saturated fatty acids	74	0.0968964	0.112855	0.390565	0.285319	0.200342	0.15872	0.108583	0.0642127	0.0908386	0.259212
HbA1c	Fatty acids	Total fatty acids	74	0.100651	0.118274	0.394769	0.316078	0.209606	0.135941	0.149902	0.0681166	0.0277592	0.217996
HbA1c	Fatty acids	Degree of unsaturation	74	0.193296	0.283097	0.494739	-0.17628	0.504327	0.727708	0.0357246	0.0585457	0.541729	0.378525
HbA1c	Fatty acids	Docosahexaenoic acid	74	0.157822	0.245561	0.520419	-0.0127117	0.439158	0.976988	0.037768	0.0622734	0.544191	0.640101
HbA1c	Fatty acids	Omega-3 fatty acids	74	0.138832	0.293453	0.636143	-0.0213208	0.525138	0.967727	0.096168	0.0571776	0.092585	0.713393
HbA1c	Fatty acids	Monounsaturated fatty acids	74	0.0144746	0.132399	0.912945	0.29638	0.233713	0.208834	0.0618984	0.0586882	0.291563	0.14905
HbA1c	Fluid balance	Albumin	74	-0.0882741	0.0608751	0.147035	0.0643533	0.106837	0.548832	0.00745071	0.0604263	0.901868	0.0883718
HbA1c	Fluid balance	Creatinine	74	0.0159839	0.0531947	0.763812	0.134465	0.0937829	0.155959	0.124623	0.0485901	0.0103239	0.131014
HbA1c	Free cholesterol	Free cholesterol in LDL	74	0.304674	0.0940281	0.00119426	0.330771	0.168384	0.0533464	0.29529	0.0604572	1.03802e-06	0.851879
HbA1c	Free cholesterol	Total free cholesterol	74	0.249894	0.0952294	0.00868712	0.321555	0.170265	0.0629801	0.194329	0.0620383	0.00173378	0.612377
HbA1c	Free cholesterol	Free cholesterol in HDL	74	0.0931055	0.0791027	0.239187	0.0353945	0.141451	0.803126	0.0888429	0.0534701	0.0966045	0.623289
HbA1c	Free cholesterol	Free cholesterol in VLDL	74	0.107913	0.105838	0.307916	0.311412	0.187336	0.100798	0.149212	0.0625492	0.017055	0.193189
HbA1c	Glycolysis related metabolites	Lactate	74	-0.122092	0.0729184	0.0940602	-0.0067507	0.129567	0.958592	-0.078147	0.0636163	0.219292	0.28534
HbA1c	Glycolysis related metabolites	Citrate	74	0.106087	0.0808162	0.189287	0.0361611	0.144394	0.802965	0.109303	0.0573458	0.0566464	0.559984
HbA1c	Glycolysis related metabolites	Pyruvate	74	-0.092876	0.113591	0.413565	-0.25565	0.202106	0.209976	-0.127097	0.0686856	0.0642539	0.333372
HbA1c	IDL	Free cholesterol in IDL	74	0.295664	0.110282	0.00734077	0.236119	0.197353	0.235453	0.223109	0.0592908	0.000167912	0.716317
HbA1c	IDL	Concentration of IDL particles	74	0.239579	0.0906937	0.00825093	0.268542	0.162395	0.102556	0.20733	0.0562313	0.000226827	0.829869
HbA1c	IDL	Cholesterol in IDL	74	0.268303	0.102199	0.00865699	0.244373	0.183026	0.186023	0.221549	0.061115	0.000288825	0.874831
HbA1c	IDL	Cholesteryl esters in IDL	74	0.256266	0.0988904	0.00955813	0.245438	0.177126	0.170125	0.21579	0.0569872	0.000152701	0.941282
HbA1c	IDL	Total lipids in IDL	74	0.255424	0.0998722	0.0105426	0.257157	0.178889	0.154902	0.204575	0.0577874	0.000399913	0.990684
HbA1c	IDL	Phospholipids in IDL	74	0.249799	0.0995912	0.0121334	0.238992	0.178379	0.184526	0.21673	0.0604556	0.000337143	0.941806
HbA1c	IDL	Triglycerides in IDL	74	-0.00269693	0.116244	0.98149	0.239937	0.205317	0.246411	0.0568479	0.0600527	0.343825	0.157348
HbA1c	Inflammation	Glycoprotein acetyls	74	0.184556	0.108829	0.0899159	0.322814	0.19392	0.100324	0.207558	0.0664269	0.00178039	0.391494
HbA1c	Ketone bodies	Acetone	74	-0.0458567	0.0495326	0.354556	-0.000226065	0.0884738	0.997968	-0.0285291	0.0644074	0.657803	0.534829
HbA1c	Ketone bodies	3-Hydroxybutyrate	74	0.0364013	0.0448869	0.417391	0.125833	0.0793745	0.117278	0.0441912	0.0601619	0.462621	0.17731
HbA1c	Ketone bodies	Acetate	74	-0.0430033	0.0614181	0.483819	0.0144362	0.109697	0.895667	-0.04524	0.0616533	0.463083	0.528637
HbA1c	Ketone bodies	Acetoacetate	74	0.0239852	0.0433085	0.579701	0.0677442	0.0773144	0.383826	0.0197399	0.0675688	0.770176	0.495925
HbA1c	Large HDL	Triglycerides in large HDL	74	-0.136172	0.078595	0.0831701	0.00784217	0.139266	0.95525	-0.0998184	0.0558065	0.0736712	0.2152
HbA1c	Large HDL	Cholesteryl esters in large HDL	74	0.0939235	0.100963	0.352227	-0.102307	0.178686	0.56873	0.0132382	0.056993	0.816322	0.188436
HbA1c	Large HDL	Cholesterol in large HDL	74	0.0905975	0.100247	0.366133	-0.10239	0.177459	0.565752	0.00946252	0.0573571	0.868963	0.192716
HbA1c	Large HDL	Concentration of large HDL particles	74	0.0778991	0.0913727	0.393913	-0.0832842	0.162057	0.608881	0.0157963	0.0573266	0.782895	0.233075
HbA1c	Large HDL	Free cholesterol in large HDL	74	0.0792712	0.0978731	0.417975	-0.102671	0.173389	0.55561	0.0327038	0.0545867	0.549094	0.208613
HbA1c	Large HDL	Total lipids in large HDL	74	0.0565934	0.0912907	0.535307	-0.110323	0.161786	0.497484	0.00873833	0.0570659	0.878298	0.216269
HbA1c	Large HDL	Phospholipids in large HDL	74	0.0347445	0.087942	0.692781	-0.122334	0.155923	0.435275	-0.012662	0.0546775	0.816867	0.227165
HbA1c	Large LDL	Free cholesterol in large LDL	74	0.297254	0.0966799	0.00210774	0.305452	0.173171	0.0819947	0.284656	0.0633519	7.01465e-06	0.954509
HbA1c	Large LDL	Cholesterol in large LDL	74	0.279949	0.0924553	0.00246225	0.34933	0.16531	0.0380519	0.257503	0.0601736	1.87453e-05	0.613372
HbA1c	Large LDL	Phospholipids in large LDL	74	0.283516	0.0936784	0.00247414	0.347467	0.167546	0.0416697	0.255766	0.0588698	1.39532e-05	0.645817
HbA1c	Large LDL	Concentration of large LDL particles	74	0.258282	0.0859919	0.00266838	0.364331	0.153285	0.0201228	0.260212	0.0577809	6.68658e-06	0.405623
HbA1c	Large LDL	Cholesteryl esters in large LDL	74	0.270901	0.0920542	0.00325218	0.362405	0.16437	0.0306624	0.260422	0.0590685	1.03938e-05	0.503023
HbA1c	Large LDL	Total lipids in large LDL	74	0.274288	0.0932079	0.00325307	0.358705	0.166518	0.0345761	0.266749	0.0619441	1.66023e-05	0.541823
HbA1c	Large LDL	Triglycerides in large LDL	74	0.0398627	0.115967	0.731042	0.311672	0.204066	0.131065	0.0929058	0.0631493	0.141235	0.111649
HbA1c	Large VLDL	Cholesteryl esters in large VLDL	74	0.069252	0.105682	0.512285	0.285982	0.186751	0.130063	0.115657	0.06202	0.0622043	0.164832
HbA1c	Large VLDL	Cholesterol in large VLDL	74	0.0400423	0.112964	0.722987	0.281503	0.199383	0.162294	0.0761256	0.0579385	0.188878	0.147449
HbA1c	Large VLDL	Triglycerides in large VLDL	74	-0.0157766	0.117087	0.892815	0.236344	0.206612	0.256454	-0.00815853	0.0563519	0.884886	0.144438
HbA1c	Large VLDL	Phospholipids in large VLDL	74	-0.016382	0.122785	0.893861	0.254094	0.216518	0.244444	0.00915103	0.0560096	0.870217	0.135292
HbA1c	Large VLDL	Free cholesterol in large VLDL	74	0.0110599	0.119033	0.925971	0.268545	0.210019	0.205119	0.0697091	0.0556448	0.210297	0.142584
HbA1c	Large VLDL	Concentration of large VLDL particles	74	-0.00735132	0.12106	0.951579	0.259824	0.213462	0.227507	0.0168998	0.0563677	0.764319	0.134549
HbA1c	Large VLDL	Total lipids in large VLDL	74	-0.000688319	0.117917	0.995343	0.257508	0.207971	0.219667	0.0322319	0.0582611	0.580104	0.13768
HbA1c	Lipoprotein particle concentrations	Concentration of LDL particles	74	0.256548	0.0897693	0.00426513	0.365039	0.160047	0.0255199	0.25824	0.0560193	4.02975e-06	0.415123
HbA1c	Lipoprotein particle concentrations	Total concentration of lipoprotein particles	74	0.13146	0.0741583	0.0762783	0.213527	0.132309	0.110934	0.174565	0.0564513	0.00198603	0.455696
HbA1c	Lipoprotein particle concentrations	Concentration of HDL particles	74	0.0967199	0.0678558	0.154049	0.167475	0.121118	0.17102	0.151152	0.0562666	0.00722372	0.48224
HbA1c	Lipoprotein particle concentrations	Concentration of VLDL particles	74	0.109783	0.107119	0.305425	0.309106	0.189748	0.107674	0.156044	0.0635706	0.0141018	0.208111
HbA1c	Lipoprotein particle sizes	Average diameter for LDL particles	74	0.102882	0.0641232	0.108616	0.0979157	0.114846	0.396718	0.187872	0.0566872	0.000919097	0.958441
HbA1c	Lipoprotein particle sizes	Average diameter for VLDL particles	74	-0.0680291	0.12446	0.584658	0.195397	0.219738	0.376843	0.013052	0.0575177	0.820485	0.15152
HbA1c	Lipoprotein particle sizes	Average diameter for HDL particles	74	0.0197922	0.0925083	0.830586	-0.162527	0.16365	0.323971	-0.0259681	0.0556756	0.640917	0.182181
HbA1c	Medium HDL	Triglycerides in medium HDL	74	-0.161848	0.122662	0.187015	0.0968886	0.21659	0.655975	-0.10498	0.0603286	0.081835	0.152953
HbA1c	Medium HDL	Free cholesterol in medium HDL	74	0.0481123	0.0655876	0.463218	0.0463191	0.117476	0.694534	0.0646811	0.0564429	0.251813	0.985325
HbA1c	Medium HDL	Cholesterol in medium HDL	74	0.044411	0.0626271	0.478242	0.0304485	0.112158	0.786799	0.0414768	0.0540809	0.443118	0.88077
HbA1c	Medium HDL	Cholesteryl esters in medium HDL	74	0.0432437	0.0623439	0.487914	0.0256727	0.11164	0.818776	0.0287492	0.0504066	0.568444	0.849605
HbA1c	Medium HDL	Phospholipids in medium HDL	74	-0.0233062	0.0585478	0.690577	0.0357216	0.104526	0.733535	0.0632534	0.0568989	0.266276	0.496895
HbA1c	Medium HDL	Concentration of medium HDL particles	74	0.0201415	0.0582145	0.729353	0.0434736	0.104216	0.677811	0.0524272	0.0529967	0.322539	0.787389
HbA1c	Medium HDL	Total lipids in medium HDL	74	0.000498727	0.05757	0.993088	0.0421734	0.102942	0.683257	0.076951	0.0532945	0.148772	0.625966
HbA1c	Medium LDL	Free cholesterol in medium LDL	74	0.302476	0.0890018	0.000677464	0.373208	0.159101	0.0217475	0.346122	0.059446	5.79867e-09	0.592546
HbA1c	Medium LDL	Phospholipids in medium LDL	74	0.255727	0.0905498	0.00474044	0.42153	0.160459	0.010518	0.287881	0.0576655	5.96788e-07	0.215559
HbA1c	Medium LDL	Cholesterol in medium LDL	74	0.255603	0.0919213	0.00542461	0.397364	0.163399	0.0175098	0.287786	0.0603074	1.82412e-06	0.297671
HbA1c	Medium LDL	Total lipids in medium LDL	74	0.248087	0.0934632	0.00794537	0.409768	0.165812	0.0158297	0.299756	0.0590712	3.8856e-07	0.242267
HbA1c	Medium LDL	Concentration of medium LDL particles	74	0.240086	0.0933272	0.0100961	0.336058	0.166598	0.047406	0.274988	0.0599597	4.51363e-06	0.48832
HbA1c	Medium LDL	Cholesteryl esters in medium LDL	74	0.231275	0.0948	0.0147033	0.394568	0.168195	0.0217388	0.281384	0.0593427	2.11962e-06	0.244293
HbA1c	Medium LDL	Triglycerides in medium LDL	74	0.0261819	0.126881	0.836517	0.337525	0.222885	0.134317	0.0786261	0.0599285	0.189521	0.0955368
HbA1c	Medium VLDL	Cholesteryl esters in medium VLDL	74	0.270778	0.0881619	0.00213077	0.273344	0.157911	0.0877358	0.238706	0.0646061	0.00022007	0.984381
HbA1c	Medium VLDL	Cholesterol in medium VLDL	74	0.24914	0.0869414	0.0041621	0.309452	0.155486	0.0503637	0.164379	0.0597181	0.00591278	0.640468
HbA1c	Medium VLDL	Free cholesterol in medium VLDL	74	0.203175	0.0919071	0.0270595	0.332524	0.163581	0.0457625	0.243351	0.0598021	4.71597e-05	0.342206
HbA1c	Medium VLDL	Phospholipids in medium VLDL	74	0.166317	0.0959941	0.0831718	0.341201	0.17012	0.0486525	0.223105	0.0622483	0.000338231	0.21789
HbA1c	Medium VLDL	Concentration of medium VLDL particles	74	0.162207	0.0970708	0.0947175	0.339904	0.17201	0.0519785	0.214	0.059158	0.000297548	0.215658
HbA1c	Medium VLDL	Total lipids in medium VLDL	74	0.120435	0.103169	0.243067	0.333999	0.182263	0.0710096	0.169904	0.0638215	0.00776384	0.160845
HbA1c	Medium VLDL	Triglycerides in medium VLDL	74	0.000696493	0.121324	0.99542	0.274875	0.213761	0.2026	0.049353	0.0589094	0.402155	0.125304
HbA1c	Other lipids	Sphingomyelins	74	0.289024	0.11711	0.0135885	0.2376	0.209639	0.260814	0.283069	0.0597001	2.1213e-06	0.767627
HbA1c	Other lipids	Total cholines	74	0.127746	0.0829745	0.123663	0.24403	0.14769	0.102825	0.225256	0.0575323	9.02901e-05	0.344262
HbA1c	Other lipids	Phosphoglycerides	74	0.105598	0.0890796	0.235847	0.232009	0.15853	0.147681	0.202091	0.0589519	0.000607893	0.338177
HbA1c	Other lipids	Phosphatidylcholines	74	0.0800212	0.0778228	0.303833	0.219923	0.137957	0.115284	0.193147	0.0559588	0.000557291	0.224114
HbA1c	Phospholipids	Phospholipids in LDL	74	0.281771	0.0910949	0.0019804	0.380788	0.162557	0.0219233	0.292082	0.0590695	7.62518e-07	0.463808
HbA1c	Phospholipids	Total phospholipids in lipoprotein particles	74	0.16375	0.0917337	0.0742527	0.269082	0.163618	0.104416	0.236541	0.0580675	4.63022e-05	0.438867
HbA1c	Phospholipids	Phospholipids in VLDL	74	0.0717933	0.111945	0.521312	0.302151	0.197801	0.131006	0.121151	0.0614384	0.0486207	0.16338
HbA1c	Phospholipids	Phospholipids in HDL	74	0.0174168	0.0621814	0.779403	0.00873724	0.111368	0.937684	0.0724348	0.0510302	0.155768	0.925182
HbA1c	Small HDL	Cholesteryl esters in small HDL	74	0.125671	0.083269	0.131242	0.291521	0.147252	0.0515554	0.186883	0.0639784	0.00348864	0.177472
HbA1c	Small HDL	Cholesterol in small HDL	74	0.125252	0.0868602	0.149305	0.308363	0.153364	0.0481071	0.19298	0.0623579	0.00196996	0.153151
HbA1c	Small HDL	Concentration of small HDL particles	74	0.115123	0.0939298	0.220338	0.324367	0.165565	0.053968	0.179633	0.0622491	0.00390523	0.130844
HbA1c	Small HDL	Free cholesterol in small HDL	74	0.10565	0.0952904	0.267554	0.311933	0.168116	0.0676235	0.200261	0.0608516	0.000998387	0.142249
HbA1c	Small HDL	Triglycerides in small HDL	74	-0.111133	0.140114	0.427681	0.198551	0.247057	0.424236	-0.0546762	0.0585316	0.350236	0.133985
HbA1c	Small HDL	Total lipids in small HDL	74	0.0334559	0.103237	0.745886	0.271623	0.181756	0.139432	0.0998543	0.0604244	0.0984224	0.117465
HbA1c	Small HDL	Phospholipids in small HDL	74	-0.0053037	0.100319	0.957837	0.218066	0.176831	0.221516	0.0551171	0.0601697	0.359652	0.131035
HbA1c	Small LDL	Free cholesterol in small LDL	74	0.323899	0.087956	0.000230947	0.342875	0.157532	0.0327955	0.299419	0.0573126	1.74806e-07	0.88461
HbA1c	Small LDL	Phospholipids in small LDL	74	0.293705	0.0862198	0.000658109	0.381908	0.153935	0.0154398	0.305968	0.0564717	6.0247e-08	0.490664
HbA1c	Small LDL	Cholesterol in small LDL	74	0.265963	0.0875671	0.00238746	0.4	0.155681	0.0122599	0.304838	0.0571418	9.56623e-08	0.301341
HbA1c	Small LDL	Total lipids in small LDL	74	0.263326	0.0887542	0.00300803	0.406021	0.157671	0.012075	0.269784	0.0573833	2.5834e-06	0.277476
HbA1c	Small LDL	Concentration of small LDL particles	74	0.229491	0.0907024	0.0114011	0.355911	0.16146	0.0306979	0.257137	0.0614478	2.85615e-05	0.346937
HbA1c	Small LDL	Cholesteryl esters in small LDL	74	0.232556	0.0920985	0.0115672	0.402748	0.163169	0.0159518	0.264688	0.058423	5.88327e-06	0.211308
HbA1c	Small LDL	Triglycerides in small LDL	74	-0.0201891	0.132262	0.878678	0.287093	0.232819	0.221543	0.034304	0.0579365	0.553787	0.114896
HbA1c	Small VLDL	Free cholesterol in small VLDL	74	0.214833	0.0935188	0.0216066	0.347218	0.166437	0.0405054	0.231858	0.0579469	6.30178e-05	0.33938
HbA1c	Small VLDL	Cholesterol in small VLDL	74	0.17363	0.097789	0.0758063	0.337468	0.173588	0.0557935	0.220662	0.0597345	0.000220717	0.257545
HbA1c	Small VLDL	Phospholipids in small VLDL	74	0.164073	0.102611	0.109827	0.352488	0.181816	0.0564573	0.232385	0.0589909	8.17082e-05	0.21424
HbA1c	Small VLDL	Cholesteryl esters in small VLDL	74	0.148466	0.100627	0.140101	0.327901	0.178411	0.0702025	0.212561	0.0626645	0.000693731	0.227917
HbA1c	Small VLDL	Total lipids in small VLDL	74	0.0803648	0.116154	0.489012	0.322452	0.205163	0.120409	0.142295	0.0643413	0.0269971	0.157965
HbA1c	Small VLDL	Concentration of small VLDL particles	74	0.0703377	0.117069	0.547958	0.315146	0.20676	0.131837	0.128967	0.0621734	0.03805	0.156563
HbA1c	Small VLDL	Triglycerides in small VLDL	74	-0.0654153	0.134737	0.627318	0.232448	0.237567	0.331128	-0.0067975	0.0605736	0.91065	0.133884
HbA1c	Total lipids	Total lipids in LDL	74	0.269712	0.0923637	0.00349907	0.383217	0.164647	0.0227528	0.273799	0.0587412	3.14496e-06	0.407281
HbA1c	Total lipids	Total lipids in lipoprotein particles	74	0.184414	0.0987214	0.061759	0.344264	0.175348	0.0534714	0.264682	0.0618783	1.89036e-05	0.274003
HbA1c	Total lipids	Total lipids in HDL	74	0.0473842	0.0653396	0.46833	0.0256716	0.116993	0.826937	0.0620421	0.0537995	0.248825	0.823079
HbA1c	Total lipids	Total lipids in VLDL	74	0.037644	0.116282	0.746143	0.284177	0.20529	0.170552	0.0628696	0.0610803	0.303342	0.150822
HbA1c	Triglycerides	Triglycerides in HDL	74	-0.145617	0.12345	0.238174	0.125179	0.217723	0.567119	-0.0736986	0.0584503	0.207353	0.136979
HbA1c	Triglycerides	Total triglycerides	74	-0.0460531	0.12885	0.72078	0.239325	0.227176	0.295644	-0.0254559	0.0559522	0.649139	0.133156
HbA1c	Triglycerides	Triglycerides in VLDL	74	-0.0402336	0.126279	0.750024	0.233857	0.222784	0.297364	-0.0227941	0.0564149	0.686181	0.141215
HbA1c	Triglycerides	Triglycerides in LDL	74	0.0292877	0.121718	0.80985	0.320314	0.214029	0.138871	0.0876991	0.0577553	0.128898	0.104502
HbA1c	Very large HDL	Cholesteryl esters in very large HDL	74	0.138834	0.114288	0.224449	-0.080653	0.202327	0.691348	0.0534284	0.0595972	0.36999	0.19381
HbA1c	Very large HDL	Cholesterol in very large HDL	74	0.136326	0.116988	0.243899	-0.0910907	0.207044	0.661285	0.0471129	0.0591459	0.42571	0.188349
HbA1c	Very large HDL	Concentration of very large HDL particles	74	0.116656	0.10101	0.248133	-0.0515637	0.179345	0.774547	0.0674656	0.056301	0.230799	0.260513
HbA1c	Very large HDL	Free cholesterol in very large HDL	74	0.119724	0.123044	0.330543	-0.125645	0.217606	0.565474	0.0447136	0.0572034	0.434415	0.177006
HbA1c	Very large HDL	Total lipids in very large HDL	74	0.0965091	0.109113	0.376432	-0.124386	0.192895	0.521083	0.0580194	0.056857	0.307518	0.170441
HbA1c	Very large HDL	Phospholipids in very large HDL	74	0.0667344	0.107012	0.532881	-0.164906	0.188814	0.385361	0.0343091	0.0535166	0.521463	0.142333
HbA1c	Very large HDL	Triglycerides in very large HDL	74	-0.0439507	0.0997737	0.659572	0.16277	0.176265	0.358863	0.0263224	0.0623333	0.672817	0.160483
HbA1c	Very large VLDL	Cholesteryl esters in very large VLDL	74	0.07124	0.108783	0.512543	0.304768	0.191979	0.116781	0.109735	0.0603037	0.0688039	0.145688
HbA1c	Very large VLDL	Triglycerides in very large VLDL	74	-0.0569913	0.126273	0.65175	0.207013	0.22302	0.356392	-0.0561969	0.0568335	0.322762	0.156651
HbA1c	Very large VLDL	Cholesterol in very large VLDL	74	0.0352871	0.114254	0.757438	0.278042	0.201698	0.172315	0.0573369	0.0587677	0.329236	0.149934
HbA1c	Very large VLDL	Concentration of very large VLDL particles	74	-0.027875	0.124449	0.822768	0.240669	0.219593	0.276741	-0.0253231	0.0576125	0.66027	0.14358
HbA1c	Very large VLDL	Total lipids in very large VLDL	74	-0.0263938	0.122873	0.829919	0.235441	0.216894	0.281317	-0.0171614	0.0585311	0.769368	0.148722
HbA1c	Very large VLDL	Phospholipids in very large VLDL	74	-0.0154999	0.1199	0.897141	0.233389	0.211806	0.274176	-0.00226004	0.0584215	0.969141	0.159674
HbA1c	Very large VLDL	Free cholesterol in very large VLDL	74	-0.00299547	0.118093	0.979764	0.241985	0.208618	0.249903	0.00472139	0.0592729	0.936512	0.159945
HbA1c	Very small VLDL	Cholesteryl esters in very small VLDL	74	0.201904	0.099551	0.0425457	0.1604	0.178211	0.37109	0.158979	0.057354	0.00557319	0.779059
HbA1c	Very small VLDL	Cholesterol in very small VLDL	74	0.196884	0.0987641	0.0462086	0.17924	0.176881	0.314294	0.18898	0.0590498	0.00137263	0.904328
HbA1c	Very small VLDL	Free cholesterol in very small VLDL	74	0.177075	0.09867	0.0727147	0.217579	0.176635	0.222033	0.228264	0.0565916	5.4946e-05	0.782368
HbA1c	Very small VLDL	Concentration of very small VLDL particles	74	0.155817	0.0985233	0.113758	0.227064	0.176176	0.201576	0.198795	0.0600827	0.000937337	0.626331
HbA1c	Very small VLDL	Total lipids in very small VLDL	74	0.137558	0.0983004	0.161704	0.217782	0.175696	0.219173	0.197569	0.0606227	0.00111809	0.582585
HbA1c	Very small VLDL	Phospholipids in very small VLDL	74	0.126472	0.098029	0.196999	0.215564	0.175123	0.222356	0.184089	0.0627106	0.00332979	0.540397
HbA1c	Very small VLDL	Triglycerides in very small VLDL	74	-0.0487935	0.127347	0.701605	0.216149	0.22495	0.339832	0.00337098	0.0587571	0.954249	0.158732

## Sheet: SD6
Supplementary Data 6: Effect of genetically predicted glycated hemoglobin (HbA1c, %) on 167 circulating metabolites (SD) after adjusting for hemoglobin level
				MVMR-IVW			MVMR-Egger
Exposure	Grouping of outcome	Outcome	No. of SNPs	Beta	Standard error	P value	Beta	Standard error	P value	P value of MR-Egger's intercept
HbA1c	Amino acids	Alanine	378	0.102071	0.0591462	0.084394	0.085035	0.0672566	0.206109	0.563828
HbA1c	Amino acids	Histidine	378	-0.0900561	0.0544167	0.0979379	-0.134258	0.0617201	0.02961	0.158493
HbA1c	Amino acids	Glycine	378	-0.101127	0.0681247	0.137693	-0.103558	0.0776757	0.182465	0.937406
HbA1c	Amino acids	Glutamine	378	-0.0887824	0.0657652	0.177019	-0.121204	0.0749101	0.105665	0.367742
HbA1c	Apolipoproteins	Apolipoprotein B	378	0.190524	0.0801788	0.0174901	0.213639	0.0913939	0.01941	0.618682
HbA1c	Apolipoproteins	Apolipoprotein A1	378	-0.117455	0.103669	0.257221	-0.0477876	0.117823	0.685044	0.205603
HbA1c	Aromatic amino acids	Phenylalanine	378	-0.0476055	0.0507397	0.348126	-0.032596	0.0572734	0.569267	0.635646
HbA1c	Aromatic amino acids	Tyrosine	378	-0.00904472	0.0699699	0.897147	-0.0499972	0.0794487	0.529151	0.283194
HbA1c	Branched-chain amino acids	Valine	378	0.0445378	0.0593375	0.452903	0.0122632	0.0675961	0.856039	0.321046
HbA1c	Branched-chain amino acids	Total concentration of branched-chain amino acids (leucine + isoleucine + valine)	378	0.032244	0.0585473	0.581816	-0.0140158	0.0665979	0.833313	0.148132
HbA1c	Branched-chain amino acids	Isoleucine	378	0.0214294	0.0536264	0.689447	-0.0419094	0.0607634	0.490373	0.031295
HbA1c	Branched-chain amino acids	Leucine	378	0.0231344	0.0591089	0.695512	-0.0305667	0.0671151	0.648795	0.0930895
HbA1c	Cholesterol	Clinical LDL cholesterol	378	0.1902	0.0752572	0.0114933	0.206501	0.0858403	0.0161441	0.707328
HbA1c	Cholesterol	LDL cholesterol	378	0.18999	0.0758589	0.0122619	0.204595	0.086533	0.0180615	0.741135
HbA1c	Cholesterol	Total cholesterol minus HDL-C	378	0.174216	0.0804235	0.0302931	0.196653	0.0917221	0.0320324	0.623379
HbA1c	Cholesterol	VLDL cholesterol	378	0.178254	0.0860956	0.0384127	0.183537	0.0981487	0.0614846	0.93917
HbA1c	Cholesterol	Remnant cholesterol (non-HDL, non-LDL -cholesterol)	378	0.153053	0.0871085	0.0789122	0.183013	0.0993295	0.0654039	0.539782
HbA1c	Cholesterol	Total cholesterol	378	0.115614	0.0915942	0.206864	0.162808	0.104379	0.118812	0.344236
HbA1c	Cholesterol	HDL cholesterol	378	-0.125661	0.102573	0.22054	-0.0416081	0.116454	0.720874	0.121501
HbA1c	Cholesteryl esters	Cholesteryl esters in LDL	378	0.194252	0.0764196	0.0110248	0.205679	0.0871765	0.0183075	0.804027
HbA1c	Cholesteryl esters	Cholesteryl esters in VLDL	378	0.163562	0.0881313	0.0634695	0.184304	0.100455	0.0665499	0.688387
HbA1c	Cholesteryl esters	Cholesteryl esters in HDL	378	-0.120805	0.0977722	0.216615	-0.0428748	0.110997	0.699298	0.131039
HbA1c	Cholesteryl esters	Total esterified cholesterol	378	0.109262	0.0910141	0.229945	0.156824	0.103705	0.13048	0.33606
HbA1c	Chylomicrons and extremely large VLDL	Triglycerides in chylomicrons and extremely large VLDL	378	0.159235	0.0838719	0.0576231	0.0699464	0.0951096	0.462078	0.0460652
HbA1c	Chylomicrons and extremely large VLDL	Total lipids in chylomicrons and extremely large VLDL	378	0.151139	0.0830532	0.0687922	0.0700573	0.0942331	0.457211	0.0664303
HbA1c	Chylomicrons and extremely large VLDL	Cholesteryl esters in chylomicrons and extremely large VLDL	378	0.146929	0.0842477	0.0811566	0.0860036	0.09571	0.368874	0.167571
HbA1c	Chylomicrons and extremely large VLDL	Cholesterol in chylomicrons and extremely large VLDL	378	0.144334	0.0836431	0.0844207	0.0819791	0.0950161	0.388252	0.155584
HbA1c	Chylomicrons and extremely large VLDL	Phospholipids in chylomicrons and extremely large VLDL	378	0.142093	0.0830964	0.0872689	0.0765568	0.0944162	0.417455	0.135129
HbA1c	Chylomicrons and extremely large VLDL	Free cholesterol in chylomicrons and extremely large VLDL	378	0.140972	0.0825277	0.0876022	0.0777226	0.0937385	0.407023	0.144709
HbA1c	Chylomicrons and extremely large VLDL	Concentration of chylomicrons and extremely large VLDL particles	378	0.139482	0.0822314	0.0898457	0.0732321	0.0934284	0.433139	0.127463
HbA1c	Fatty acids	Omega-6 fatty acids	378	0.12105	0.0962294	0.208415	0.158688	0.109766	0.148261	0.477086
HbA1c	Fatty acids	Total fatty acids	378	0.126657	0.101551	0.212313	0.130622	0.115949	0.259936	0.952142
HbA1c	Fatty acids	Monounsaturated fatty acids	378	0.116424	0.0951725	0.22122	0.102225	0.108613	0.346609	0.761182
HbA1c	Fatty acids	Saturated fatty acids	378	0.117977	0.0975664	0.226589	0.118138	0.111388	0.288875	0.990843
HbA1c	Fatty acids	Polyunsaturated fatty acids	378	0.121099	0.114278	0.289284	0.148947	0.130401	0.25336	0.647801
HbA1c	Fatty acids	Linoleic acid	378	0.0878473	0.0978098	0.369109	0.140505	0.111486	0.207565	0.331965
HbA1c	Fatty acids	Omega-3 fatty acids	378	0.0802052	0.188086	0.669796	0.0597153	0.214623	0.780833	0.870154
HbA1c	Fatty acids	Degree of unsaturation	378	0.0117043	0.170439	0.945251	0.029281	0.194384	0.880264	0.813928
HbA1c	Fatty acids	Docosahexaenoic acid	378	0.00515612	0.164782	0.975038	0.0219616	0.187894	0.906953	0.818629
HbA1c	Fluid balance	Creatinine	378	0.113636	0.0760461	0.135096	0.0815678	0.0852631	0.338739	0.410709
HbA1c	Fluid balance	Albumin	378	-0.0906956	0.0672516	0.177465	-0.133865	0.0763978	0.0797372	0.223225
HbA1c	Free cholesterol	Free cholesterol in VLDL	378	0.191758	0.083675	0.0219227	0.176227	0.0953604	0.0646012	0.701622
HbA1c	Free cholesterol	Free cholesterol in LDL	378	0.172198	0.0758326	0.0231612	0.194438	0.0864868	0.0245646	0.599
HbA1c	Free cholesterol	Total free cholesterol	378	0.128901	0.0928937	0.165252	0.174316	0.105889	0.0997204	0.372941
HbA1c	Free cholesterol	Free cholesterol in HDL	378	-0.137301	0.121848	0.259817	-0.0360482	0.138436	0.794559	0.118782
HbA1c	Glycolysis related metabolites	Pyruvate	378	-0.138434	0.0693934	0.0460518	-0.191463	0.0787609	0.0150597	0.142069
HbA1c	Glycolysis related metabolites	Citrate	378	0.113192	0.0661554	0.0870809	0.109342	0.0749623	0.144668	0.81846
HbA1c	Glycolysis related metabolites	Lactate	378	-0.0352248	0.0561714	0.530597	-0.0361215	0.0637527	0.570995	0.916898
HbA1c	IDL	Concentration of IDL particles	378	0.125931	0.0819942	0.124576	0.167135	0.0934149	0.0735884	0.365018
HbA1c	IDL	Free cholesterol in IDL	378	0.107452	0.0939104	0.252543	0.166398	0.106942	0.119717	0.246662
HbA1c	IDL	Cholesterol in IDL	378	0.0941986	0.0888731	0.28918	0.145295	0.101213	0.151134	0.288495
HbA1c	IDL	Cholesteryl esters in IDL	378	0.0884486	0.0868126	0.308276	0.136506	0.0988649	0.167361	0.306641
HbA1c	IDL	Total lipids in IDL	378	0.0865987	0.0984934	0.379275	0.149831	0.112157	0.18158	0.238182
HbA1c	IDL	Phospholipids in IDL	378	0.0755482	0.109404	0.489853	0.152753	0.124547	0.220022	0.194583
HbA1c	IDL	Triglycerides in IDL	378	-0.00922328	0.171339	0.95707	0.0843219	0.195378	0.666045	0.32628
HbA1c	Inflammation	Glycoprotein acetyls	378	0.161287	0.0850873	0.0580198	0.142656	0.0968018	0.140564	0.651286
HbA1c	Ketone bodies	Acetate	378	-0.0461095	0.0498364	0.354852	-0.0633576	0.0566854	0.263693	0.566631
HbA1c	Ketone bodies	3-Hydroxybutyrate	378	0.0387945	0.060189	0.519222	0.0606884	0.0685468	0.375964	0.55352
HbA1c	Ketone bodies	Acetoacetate	378	0.0283348	0.0507712	0.576785	0.0553218	0.0576431	0.337192	0.338897
HbA1c	Ketone bodies	Acetone	378	-0.0168772	0.0489592	0.730304	-0.00212479	0.0556286	0.969531	0.584569
HbA1c	Large HDL	Phospholipids in large HDL	378	-0.206862	0.125497	0.0992824	-0.0959115	0.142554	0.50107	0.0965114
HbA1c	Large HDL	Total lipids in large HDL	378	-0.197956	0.126093	0.116435	-0.081729	0.143208	0.568203	0.0833873
HbA1c	Large HDL	Cholesteryl esters in large HDL	378	-0.172989	0.116028	0.135981	-0.0605134	0.131707	0.645906	0.0680337
HbA1c	Large HDL	Cholesterol in large HDL	378	-0.17628	0.118785	0.137803	-0.0619844	0.134855	0.645776	0.0703003
HbA1c	Large HDL	Free cholesterol in large HDL	378	-0.184789	0.127783	0.148144	-0.0657973	0.145133	0.650292	0.0804244
HbA1c	Large HDL	Concentration of large HDL particles	378	-0.18301	0.127566	0.151393	-0.0628414	0.144874	0.664457	0.0770133
HbA1c	Large HDL	Triglycerides in large HDL	378	-0.219299	0.184597	0.234839	-0.105717	0.210292	0.615166	0.254633
HbA1c	Large LDL	Concentration of large LDL particles	378	0.1906	0.0785177	0.0152044	0.21904	0.0894634	0.0143504	0.523741
HbA1c	Large LDL	Phospholipids in large LDL	378	0.174345	0.0771376	0.0238099	0.197652	0.0879753	0.0246607	0.594692
HbA1c	Large LDL	Cholesteryl esters in large LDL	378	0.167599	0.0795398	0.0351081	0.193491	0.090708	0.0329152	0.558775
HbA1c	Large LDL	Cholesterol in large LDL	378	0.161721	0.0793538	0.0415532	0.190043	0.0904839	0.0357032	0.519178
HbA1c	Large LDL	Total lipids in large LDL	378	0.162016	0.0810505	0.0456137	0.193126	0.0924163	0.036641	0.491208
HbA1c	Large LDL	Free cholesterol in large LDL	378	0.142338	0.079494	0.0733661	0.176384	0.0906121	0.0515844	0.433889
HbA1c	Large LDL	Triglycerides in large LDL	378	0.0339039	0.156012	0.827962	0.112091	0.177922	0.528694	0.372841
HbA1c	Large VLDL	Cholesterol in large VLDL	378	0.191138	0.0813508	0.0187963	0.146585	0.0925168	0.113099	0.289843
HbA1c	Large VLDL	Free cholesterol in large VLDL	378	0.19236	0.0827338	0.0200697	0.13163	0.0940079	0.161454	0.160348
HbA1c	Large VLDL	Cholesteryl esters in large VLDL	378	0.184894	0.0808534	0.0222088	0.157976	0.0920099	0.0859887	0.510329
HbA1c	Large VLDL	Total lipids in large VLDL	378	0.186049	0.0826877	0.0244477	0.116128	0.0939263	0.216319	0.109216
HbA1c	Large VLDL	Concentration of large VLDL particles	378	0.177232	0.0822714	0.0312219	0.115558	0.0935067	0.216524	0.153024
HbA1c	Large VLDL	Triglycerides in large VLDL	378	0.185737	0.0862794	0.0313389	0.0957799	0.0978947	0.327878	0.0503706
HbA1c	Large VLDL	Phospholipids in large VLDL	378	0.17227	0.0832971	0.0386267	0.116578	0.0947097	0.218361	0.200223
HbA1c	Lipoprotein particle concentrations	Concentration of LDL particles	378	0.204164	0.0774922	0.00842254	0.223431	0.0883235	0.0114162	0.672073
HbA1c	Lipoprotein particle concentrations	Concentration of VLDL particles	378	0.158427	0.0956699	0.0977259	0.16837	0.10911	0.1228	0.875225
HbA1c	Lipoprotein particle concentrations	Concentration of HDL particles	378	-0.0353123	0.0885871	0.690176	0.00359148	0.100796	0.971577	0.406237
HbA1c	Lipoprotein particle concentrations	Total concentration of lipoprotein particles	378	-0.00244134	0.0903543	0.978444	0.0372928	0.102862	0.71694	0.408733
HbA1c	Lipoprotein particle sizes	Average diameter for VLDL particles	378	0.19817	0.108789	0.0685156	0.0736064	0.12332	0.550591	0.0314665
HbA1c	Lipoprotein particle sizes	Average diameter for HDL particles	378	-0.23079	0.136115	0.0899714	-0.100704	0.154603	0.514807	0.0733116
HbA1c	Lipoprotein particle sizes	Average diameter for LDL particles	378	-0.0251664	0.0591679	0.67059	0.0375358	0.0669132	0.574823	0.0462125
HbA1c	Medium HDL	Phospholipids in medium HDL	378	-0.129972	0.0967665	0.179223	-0.0805134	0.110051	0.464414	0.332151
HbA1c	Medium HDL	Total lipids in medium HDL	378	-0.128933	0.0966094	0.182013	-0.0734784	0.10982	0.503446	0.276817
HbA1c	Medium HDL	Cholesteryl esters in medium HDL	378	-0.116876	0.0882097	0.185177	-0.0650299	0.100205	0.516359	0.262193
HbA1c	Medium HDL	Cholesterol in medium HDL	378	-0.119761	0.0910215	0.188258	-0.0633229	0.103397	0.540256	0.238114
HbA1c	Medium HDL	Concentration of medium HDL particles	378	-0.12825	0.0978355	0.189901	-0.0671596	0.111176	0.545789	0.236999
HbA1c	Medium HDL	Free cholesterol in medium HDL	378	-0.128386	0.105268	0.222612	-0.0558252	0.119623	0.640732	0.193015
HbA1c	Medium HDL	Triglycerides in medium HDL	378	-0.0768882	0.127383	0.54611	-0.0472532	0.145328	0.745068	0.676806
HbA1c	Medium LDL	Phospholipids in medium LDL	378	0.241545	0.0735172	0.00101779	0.226615	0.0837993	0.00684557	0.672217
HbA1c	Medium LDL	Total lipids in medium LDL	378	0.231116	0.0737918	0.00173619	0.220895	0.0841299	0.0086487	0.761972
HbA1c	Medium LDL	Cholesterol in medium LDL	378	0.23047	0.0741583	0.00188475	0.21901	0.0845561	0.00959422	0.742848
HbA1c	Medium LDL	Cholesteryl esters in medium LDL	378	0.228876	0.0744939	0.00212341	0.212961	0.084909	0.0121378	0.659069
HbA1c	Medium LDL	Free cholesterol in medium LDL	378	0.217314	0.0745438	0.00355394	0.218189	0.0850518	0.0103067	0.995347
HbA1c	Medium LDL	Concentration of medium LDL particles	378	0.21202	0.0735537	0.00394512	0.212243	0.0838522	0.0113688	0.971163
HbA1c	Medium LDL	Triglycerides in medium LDL	378	0.0885189	0.127476	0.487434	0.126075	0.145453	0.386063	0.6155
HbA1c	Medium VLDL	Concentration of medium VLDL particles	378	0.20914	0.0778048	0.00718784	0.192625	0.0886257	0.0297448	0.667791
HbA1c	Medium VLDL	Total lipids in medium VLDL	378	0.202739	0.0788436	0.0101288	0.174871	0.0897998	0.0514934	0.490837
HbA1c	Medium VLDL	Free cholesterol in medium VLDL	378	0.199246	0.0791014	0.0117731	0.203894	0.0901496	0.0237143	0.937772
HbA1c	Medium VLDL	Phospholipids in medium VLDL	378	0.197586	0.0796322	0.0130927	0.193254	0.0907557	0.0332222	0.891707
HbA1c	Medium VLDL	Cholesterol in medium VLDL	378	0.181182	0.0774306	0.0192875	0.207085	0.0882018	0.0188816	0.553928
HbA1c	Medium VLDL	Triglycerides in medium VLDL	378	0.17481	0.0817543	0.0324979	0.112616	0.0929482	0.225666	0.149769
HbA1c	Medium VLDL	Cholesteryl esters in medium VLDL	378	0.157515	0.0767185	0.0400581	0.197925	0.0873314	0.0234287	0.340833
HbA1c	Other lipids	Sphingomyelins	378	0.0531799	0.108744	0.624814	0.119629	0.123859	0.334124	0.255895
HbA1c	Other lipids	Phosphatidylcholines	378	-0.0416859	0.124797	0.738357	0.0346384	0.142087	0.807399	0.25499
HbA1c	Other lipids	Total cholines	378	-0.00714001	0.116824	0.951265	0.0618967	0.133044	0.641763	0.272107
HbA1c	Other lipids	Phosphoglycerides	378	-0.00458472	0.11964	0.969432	0.0568547	0.136315	0.676618	0.338969
HbA1c	Phospholipids	Phospholipids in LDL	378	0.206308	0.0740076	0.00530903	0.216129	0.0844167	0.0104594	0.834286
HbA1c	Phospholipids	Phospholipids in VLDL	378	0.178429	0.086206	0.0384717	0.160809	0.098259	0.101717	0.675598
HbA1c	Phospholipids	Phospholipids in HDL	378	-0.15203	0.110397	0.168476	-0.0741104	0.125476	0.554767	0.183424
HbA1c	Phospholipids	Total phospholipids in lipoprotein particles	378	0.0451409	0.110723	0.6835	0.101161	0.126189	0.422747	0.350053
HbA1c	Small HDL	Concentration of small HDL particles	378	0.147254	0.0904771	0.103626	0.0950622	0.103056	0.356304	0.280084
HbA1c	Small HDL	Cholesterol in small HDL	378	0.132743	0.0912317	0.145666	0.086604	0.103955	0.404792	0.345863
HbA1c	Small HDL	Cholesteryl esters in small HDL	378	0.152289	0.108165	0.159151	0.0864112	0.123219	0.483126	0.257449
HbA1c	Small HDL	Total lipids in small HDL	378	0.0847439	0.0799475	0.289147	0.0468285	0.0910502	0.607032	0.374235
HbA1c	Small HDL	Triglycerides in small HDL	378	0.0620256	0.0981482	0.527413	0.044305	0.11195	0.692285	0.709446
HbA1c	Small HDL	Free cholesterol in small HDL	378	0.0517471	0.0892068	0.561861	0.0719986	0.101714	0.479036	0.681611
HbA1c	Small HDL	Phospholipids in small HDL	378	0.0420782	0.0786501	0.592646	0.0123348	0.0895748	0.890474	0.481358
HbA1c	Small LDL	Phospholipids in small LDL	378	0.241536	0.0709424	0.000662425	0.245025	0.080809	0.00242822	0.96294
HbA1c	Small LDL	Total lipids in small LDL	378	0.240518	0.072269	0.000874426	0.235558	0.0823602	0.00423507	0.860693
HbA1c	Small LDL	Cholesterol in small LDL	378	0.237298	0.0726538	0.00109021	0.229669	0.0828142	0.00554909	0.81062
HbA1c	Small LDL	Cholesteryl esters in small LDL	378	0.231568	0.0736653	0.00166929	0.220722	0.0839486	0.00855745	0.747836
HbA1c	Small LDL	Free cholesterol in small LDL	378	0.225241	0.0757539	0.00294588	0.225657	0.0864011	0.00900829	0.988105
HbA1c	Small LDL	Concentration of small LDL particles	378	0.20944	0.0766311	0.00627425	0.2199	0.0873329	0.0118039	0.830959
HbA1c	Small LDL	Triglycerides in small LDL	378	0.109198	0.103905	0.293287	0.106286	0.118574	0.370055	0.92733
HbA1c	Small VLDL	Free cholesterol in small VLDL	378	0.1938	0.0824584	0.0187596	0.213179	0.0939601	0.0232787	0.69123
HbA1c	Small VLDL	Phospholipids in small VLDL	378	0.19174	0.0868407	0.0272476	0.203626	0.0989797	0.0396623	0.832691
HbA1c	Small VLDL	Cholesterol in small VLDL	378	0.182284	0.0883695	0.0391362	0.204121	0.100683	0.0426258	0.679554
HbA1c	Small VLDL	Cholesteryl esters in small VLDL	378	0.173581	0.0920399	0.0593039	0.196873	0.104862	0.0604568	0.673554
HbA1c	Small VLDL	Total lipids in small VLDL	378	0.164156	0.0930026	0.077553	0.166391	0.106038	0.116612	0.998188
HbA1c	Small VLDL	Concentration of small VLDL particles	378	0.161732	0.0941387	0.0857933	0.161513	0.107334	0.132384	0.963854
HbA1c	Small VLDL	Triglycerides in small VLDL	378	0.0953756	0.0938909	0.309719	0.0778841	0.107092	0.467065	0.703755
HbA1c	Total lipids	Total lipids in LDL	378	0.191691	0.0765804	0.0123098	0.207999	0.0873507	0.0172568	0.717184
HbA1c	Total lipids	Total lipids in VLDL	378	0.177481	0.0824821	0.0314172	0.139634	0.0939414	0.137175	0.375148
HbA1c	Total lipids	Total lipids in lipoprotein particles	378	0.125297	0.0962618	0.193045	0.153535	0.109833	0.162143	0.597466
HbA1c	Total lipids	Total lipids in HDL	378	-0.143635	0.110849	0.195054	-0.059324	0.125945	0.637618	0.152058
HbA1c	Triglycerides	Triglycerides in VLDL	378	0.156735	0.0822058	0.0565696	0.092042	0.0934626	0.324722	0.136213
HbA1c	Triglycerides	Total triglycerides	378	0.126152	0.086069	0.142727	0.0850398	0.0980645	0.385842	0.358105
HbA1c	Triglycerides	Triglycerides in HDL	378	-0.0715382	0.137158	0.601965	-0.0315356	0.156493	0.840296	0.600591
HbA1c	Triglycerides	Triglycerides in LDL	378	0.0583074	0.142658	0.682743	0.116761	0.162741	0.473087	0.471824
HbA1c	Very large HDL	Phospholipids in very large HDL	378	-0.188361	0.133583	0.15852	-0.063694	0.151773	0.67473	0.0801922
HbA1c	Very large HDL	Total lipids in very large HDL	378	-0.168175	0.131917	0.20236	-0.0414502	0.149851	0.78208	0.0720051
HbA1c	Very large HDL	Cholesteryl esters in very large HDL	378	-0.137965	0.12094	0.253964	-0.0171311	0.137308	0.90071	0.0609615
HbA1c	Very large HDL	Cholesterol in very large HDL	378	-0.138718	0.121787	0.254697	-0.0178735	0.138278	0.897154	0.0628845
HbA1c	Very large HDL	Free cholesterol in very large HDL	378	-0.133865	0.121637	0.271101	-0.0184612	0.13816	0.893702	0.075661
HbA1c	Very large HDL	Concentration of very large HDL particles	378	-0.15141	0.138005	0.272581	-0.017739	0.156791	0.909921	0.0705955
HbA1c	Very large HDL	Triglycerides in very large HDL	378	-0.0752278	0.166638	0.651669	0.0161887	0.190006	0.932102	0.315503
HbA1c	Very large VLDL	Cholesteryl esters in very large VLDL	378	0.202669	0.0800245	0.0113225	0.16387	0.0910119	0.0717765	0.343431
HbA1c	Very large VLDL	Cholesterol in very large VLDL	378	0.19284	0.0813016	0.0176967	0.144621	0.0924483	0.117736	0.25266
HbA1c	Very large VLDL	Free cholesterol in very large VLDL	378	0.177936	0.0817458	0.0295027	0.120227	0.0929311	0.195763	0.178503
HbA1c	Very large VLDL	Phospholipids in very large VLDL	378	0.173559	0.082019	0.0343373	0.113217	0.0932283	0.224594	0.161205
HbA1c	Very large VLDL	Total lipids in very large VLDL	378	0.172713	0.0828859	0.0371832	0.104661	0.0941778	0.266435	0.119569
HbA1c	Very large VLDL	Concentration of very large VLDL particles	378	0.170493	0.0829804	0.0399159	0.107459	0.0943159	0.254558	0.14741
HbA1c	Very large VLDL	Triglycerides in very large VLDL	378	0.158823	0.0840089	0.0586842	0.0800911	0.095394	0.401143	0.0773831
HbA1c	Very small VLDL	Free cholesterol in very small VLDL	378	0.0620286	0.139873	0.65743	0.154462	0.159327	0.332311	0.227374
HbA1c	Very small VLDL	Concentration of very small VLDL particles	378	0.0573014	0.141282	0.68505	0.14595	0.16098	0.364602	0.253502
HbA1c	Very small VLDL	Phospholipids in very small VLDL	378	0.0471697	0.150999	0.754749	0.141518	0.172059	0.410793	0.255671
HbA1c	Very small VLDL	Cholesterol in very small VLDL	378	0.0398397	0.130147	0.759519	0.133696	0.148165	0.366875	0.184158
HbA1c	Very small VLDL	Total lipids in very small VLDL	378	0.0421158	0.147596	0.77538	0.135575	0.168174	0.420149	0.248006
HbA1c	Very small VLDL	Cholesteryl esters in very small VLDL	378	0.03014	0.124995	0.809454	0.12329	0.142256	0.386116	0.168517
HbA1c	Very small VLDL	Triglycerides in very small VLDL	378	0.0147363	0.149556	0.921509	0.0764989	0.17062	0.653895	0.462547
* IVW, inverse variance weighted. MVMR, multivariable mendelian randomization.

## Sheet: SD7
Supplementary Data 7: Effect of genetically predicted fasting insulin (FI, log transformed pmol/L) on 167 circulating metabolites (SD)
				Inverse variance weighted			MR-Egger			Weighted median
Exposure	Grouping of outcome	Outcome	No. of SNPs	Beta	Standard error	P value	Beta	Standard error	P value	Beta	Standard error	P value	P value of MR-Egger's intercept
Fasting Insulin	Amino acids	Glycine	38	-0.330271	0.161991	0.041468	0.059409	0.48663	0.903513	-0.608791	0.0827598	1.89332e-13	0.401158
Fasting Insulin	Amino acids	Histidine	38	0.134483	0.0927229	0.146953	0.399509	0.277313	0.158327	0.0391425	0.0804404	0.62654	0.317346
Fasting Insulin	Amino acids	Glutamine	38	-0.136513	0.183706	0.45742	0.282317	0.552278	0.612341	-0.411035	0.0836179	8.84967e-07	0.426309
Fasting Insulin	Amino acids	Alanine	38	0.0198979	0.154178	0.897312	-0.228917	0.465608	0.62595	0.298251	0.0920795	0.00119925	0.574239
Fasting Insulin	Apolipoproteins	Apolipoprotein A1	38	-0.778622	0.105748	1.79828e-13	-1.08296	0.316238	0.00155294	-0.635648	0.0928891	7.75078e-12	0.31403
Fasting Insulin	Apolipoproteins	Apolipoprotein B	38	0.0473953	0.117501	0.686683	-0.483213	0.343816	0.168462	0.0210242	0.085813	0.806456	0.110245
Fasting Insulin	Aromatic amino acids	Tyrosine	38	0.314318	0.0768509	4.31424e-05	0.324101	0.233072	0.172897	0.32747	0.0811862	5.49353e-05	0.964725
Fasting Insulin	Aromatic amino acids	Phenylalanine	38	0.207416	0.0514164	5.48259e-05	0.272745	0.155534	0.0880107	0.127992	0.073321	0.0808737	0.658513
Fasting Insulin	Branched-chain amino acids	Leucine	38	0.440053	0.132256	0.000876968	0.103561	0.396726	0.79555	0.479311	0.0794995	1.64861e-09	0.37414
Fasting Insulin	Branched-chain amino acids	Total concentration of branched-chain amino acids (leucine + isoleucine + valine)	38	0.443457	0.142951	0.00192113	0.171479	0.43092	0.693027	0.54236	0.0843337	1.26671e-10	0.507342
Fasting Insulin	Branched-chain amino acids	Valine	38	0.433518	0.146277	0.00303978	0.249674	0.442489	0.576084	0.57181	0.0826292	4.51017e-12	0.661972
Fasting Insulin	Branched-chain amino acids	Isoleucine	38	0.37664	0.127613	0.0031632	-0.00690486	0.381089	0.985644	0.459302	0.0795902	7.8877e-09	0.292695
Fasting Insulin	Cholesterol	HDL cholesterol	38	-0.956266	0.122376	5.53407e-15	-0.994014	0.371172	0.0110868	-0.620457	0.0914238	1.148e-11	0.914671
Fasting Insulin	Cholesterol	Total cholesterol	38	-0.394255	0.101356	0.000100317	-0.909855	0.293598	0.00375672	-0.356095	0.0808746	1.06737e-05	0.0705942
Fasting Insulin	Cholesterol	VLDL cholesterol	38	0.325726	0.164127	0.0471896	-0.285836	0.485893	0.560024	0.335359	0.0862754	0.000101461	0.190111
Fasting Insulin	Cholesterol	Clinical LDL cholesterol	38	-0.176632	0.098272	0.0722761	-0.64587	0.286291	0.0302422	-0.11629	0.0897438	0.195043	0.0905743
Fasting Insulin	Cholesterol	LDL cholesterol	38	-0.134343	0.114936	0.242465	-0.686666	0.334652	0.0475089	-0.0352672	0.0838767	0.674146	0.0884368
Fasting Insulin	Cholesterol	Total cholesterol minus HDL-C	38	-0.0787115	0.113126	0.486561	-0.637636	0.328578	0.0601702	-0.0321204	0.0874639	0.713439	0.0794696
Fasting Insulin	Cholesterol	Remnant cholesterol (non-HDL, non-LDL -cholesterol)	38	-0.0182017	0.109494	0.867973	-0.559566	0.31801	0.0869745	-0.040097	0.0859467	0.640834	0.0792482
Fasting Insulin	Cholesteryl esters	Cholesteryl esters in HDL	38	-0.972776	0.127878	2.80416e-14	-0.968162	0.38792	0.0172877	-0.587591	0.0935819	3.40995e-10	0.990001
Fasting Insulin	Cholesteryl esters	Total esterified cholesterol	38	-0.442044	0.0999369	9.72355e-06	-0.939824	0.290067	0.00257358	-0.371572	0.0836038	8.81208e-06	0.076958
Fasting Insulin	Cholesteryl esters	Cholesteryl esters in VLDL	38	0.222658	0.137589	0.105602	-0.333542	0.405551	0.41624	0.245776	0.083496	0.00324456	0.154289
Fasting Insulin	Cholesteryl esters	Cholesteryl esters in LDL	38	-0.0760551	0.128648	0.554395	-0.681293	0.375235	0.0777618	-0.0228963	0.0878218	0.794314	0.0956144
Fasting Insulin	Chylomicrons and extremely large VLDL	Triglycerides in chylomicrons and extremely large VLDL	38	0.666052	0.209894	0.00150732	0.151002	0.629772	0.811866	0.74702	0.0937049	1.56067e-15	0.391255
Fasting Insulin	Chylomicrons and extremely large VLDL	Phospholipids in chylomicrons and extremely large VLDL	38	0.711993	0.231432	0.00209471	0.134634	0.694229	0.847319	0.849006	0.0951507	4.5485e-19	0.38339
Fasting Insulin	Chylomicrons and extremely large VLDL	Total lipids in chylomicrons and extremely large VLDL	38	0.678046	0.221711	0.00222637	0.106035	0.664527	0.874116	0.820951	0.0919942	4.4998e-19	0.367133
Fasting Insulin	Chylomicrons and extremely large VLDL	Concentration of chylomicrons and extremely large VLDL particles	38	0.695483	0.229176	0.00240766	0.120856	0.687383	0.861421	0.818628	0.0931186	1.47907e-18	0.380957
Fasting Insulin	Chylomicrons and extremely large VLDL	Free cholesterol in chylomicrons and extremely large VLDL	38	0.677349	0.231482	0.00343201	0.0833239	0.693956	0.905095	0.782023	0.095233	2.18118e-16	0.369774
Fasting Insulin	Chylomicrons and extremely large VLDL	Cholesterol in chylomicrons and extremely large VLDL	38	0.670887	0.232875	0.00396556	0.0505809	0.697534	0.942594	0.790097	0.0923629	1.18615e-17	0.35167
Fasting Insulin	Chylomicrons and extremely large VLDL	Cholesteryl esters in chylomicrons and extremely large VLDL	38	0.659293	0.231386	0.00438127	0.0302664	0.692748	0.965393	0.766925	0.0935842	2.50544e-16	0.341744
Fasting Insulin	Fatty acids	Degree of unsaturation	38	-0.4844	0.124774	0.000103509	-0.35473	0.377768	0.353981	-0.469232	0.0854787	4.03176e-08	0.71784
Fasting Insulin	Fatty acids	Docosahexaenoic acid	38	-0.293139	0.0977637	0.00271363	-0.727729	0.286421	0.0155153	-0.0849968	0.0729345	0.243863	0.116158
Fasting Insulin	Fatty acids	Omega-6 fatty acids	38	-0.212637	0.138813	0.125566	-0.755214	0.409935	0.0736834	-0.171526	0.0806958	0.0335371	0.168786
Fasting Insulin	Fatty acids	Linoleic acid	38	-0.160015	0.119508	0.180585	-0.607986	0.353695	0.0942113	-0.115221	0.0818969	0.159457	0.187407
Fasting Insulin	Fatty acids	Polyunsaturated fatty acids	38	-0.186927	0.161124	0.245989	-0.854179	0.474215	0.0800448	-0.0973368	0.0857077	0.256089	0.144166
Fasting Insulin	Fatty acids	Monounsaturated fatty acids	38	0.271739	0.245914	0.269153	-0.475257	0.734	0.521423	0.490823	0.0943888	1.99275e-07	0.287401
Fasting Insulin	Fatty acids	Saturated fatty acids	38	0.131212	0.229736	0.567902	-0.725119	0.680101	0.293435	0.456379	0.0922721	7.57476e-07	0.189943
Fasting Insulin	Fatty acids	Total fatty acids	38	0.0821585	0.226385	0.716668	-0.74122	0.670963	0.276614	0.354097	0.0914873	0.000108636	0.201165
Fasting Insulin	Fatty acids	Omega-3 fatty acids	38	-0.0355205	0.173284	0.837584	-0.746923	0.510321	0.151972	0.14864	0.0820514	0.0700567	0.147813
Fasting Insulin	Fluid balance	Creatinine	38	0.189521	0.0921756	0.0397746	0.00042748	0.277587	0.99878	0.247447	0.0702091	0.000424395	0.474493
Fasting Insulin	Fluid balance	Albumin	38	0.0501027	0.131566	0.703338	-0.32809	0.39342	0.409813	0.118687	0.0906192	0.190285	0.314557
Fasting Insulin	Free cholesterol	Free cholesterol in HDL	38	-0.864215	0.103918	9.07073e-17	-1.04012	0.313697	0.00209481	-0.708251	0.0897483	2.9853e-15	0.55559
Fasting Insulin	Free cholesterol	Free cholesterol in LDL	38	-0.282642	0.0944188	0.00275805	-0.673325	0.277931	0.0205675	-0.213046	0.0851917	0.012392	0.144552
Fasting Insulin	Free cholesterol	Total free cholesterol	38	-0.267704	0.107008	0.0123592	-0.814507	0.30983	0.0125175	-0.276767	0.0862547	0.00133329	0.069271
Fasting Insulin	Free cholesterol	Free cholesterol in VLDL	38	0.452182	0.196126	0.0211348	-0.209585	0.58318	0.721408	0.438151	0.0905323	1.30024e-06	0.236439
Fasting Insulin	Glycolysis related metabolites	Pyruvate	38	-0.281362	0.0825198	0.000650496	-0.646223	0.241836	0.0112499	-0.221755	0.0797745	0.00543959	0.118168
Fasting Insulin	Glycolysis related metabolites	Lactate	38	0.0415779	0.0805582	0.605769	0.0194635	0.244316	0.936945	0.130095	0.0690574	0.0595818	0.924023
Fasting Insulin	Glycolysis related metabolites	Citrate	38	0.0202467	0.0593825	0.733138	-0.0775367	0.179286	0.667977	0.0344994	0.0733791	0.638246	0.566406
Fasting Insulin	IDL	Free cholesterol in IDL	38	-0.390193	0.0916366	2.06223e-05	-0.703011	0.272396	0.0140783	-0.33811	0.0792805	2.00145e-05	0.230972
Fasting Insulin	IDL	Cholesterol in IDL	38	-0.392869	0.0926384	2.22638e-05	-0.745682	0.273983	0.00994643	-0.371522	0.080277	3.69226e-06	0.180322
Fasting Insulin	IDL	Cholesteryl esters in IDL	38	-0.391211	0.0926512	2.41704e-05	-0.754338	0.273603	0.00910095	-0.382359	0.0791401	1.3556e-06	0.167655
Fasting Insulin	IDL	Total lipids in IDL	38	-0.332956	0.086087	0.000109881	-0.752842	0.250345	0.00478575	-0.362667	0.0804257	6.50301e-06	0.0835905
Fasting Insulin	IDL	Phospholipids in IDL	38	-0.317872	0.0828125	0.000123811	-0.722645	0.240774	0.00485995	-0.387319	0.0817212	2.14225e-06	0.0829022
Fasting Insulin	IDL	Triglycerides in IDL	38	0.354749	0.221756	0.109659	-0.371467	0.66023	0.577172	0.504061	0.0996025	4.17658e-07	0.250856
Fasting Insulin	IDL	Concentration of IDL particles	38	-0.130328	0.082922	0.116023	-0.535724	0.241089	0.0326495	-0.241637	0.0808867	0.00281405	0.0828347
Fasting Insulin	Inflammation	Glycoprotein acetyls	38	0.0969182	0.225039	0.666707	-0.427139	0.676193	0.531586	0.500609	0.0887555	1.69743e-08	0.416313
Fasting Insulin	Ketone bodies	Acetone	38	-0.310397	0.074077	2.78718e-05	-0.243114	0.224379	0.285792	-0.299623	0.0820039	0.000258418	0.752203
Fasting Insulin	Ketone bodies	3-Hydroxybutyrate	38	-0.220417	0.0638443	0.000555586	-0.074933	0.191934	0.698534	-0.263692	0.0752737	0.000459871	0.426536
Fasting Insulin	Ketone bodies	Acetoacetate	38	-0.239959	0.0697098	0.000576866	-0.294205	0.211228	0.172214	-0.181483	0.084214	0.0311602	0.78681
Fasting Insulin	Ketone bodies	Acetate	38	-0.0966335	0.087717	0.270613	0.0555229	0.2647	0.835039	-0.17444	0.074688	0.0195128	0.545759
Fasting Insulin	Large HDL	Phospholipids in large HDL	38	-0.903544	0.135952	3.01071e-11	-0.80253	0.412021	0.0592711	-0.753383	0.0930496	5.65282e-16	0.796249
Fasting Insulin	Large HDL	Concentration of large HDL particles	38	-0.939496	0.145759	1.15203e-10	-0.782431	0.441291	0.0846819	-0.816726	0.091256	3.56015e-19	0.707921
Fasting Insulin	Large HDL	Total lipids in large HDL	38	-0.928012	0.14539	1.73763e-10	-0.784887	0.440315	0.0830935	-0.787604	0.0919458	1.07185e-17	0.732191
Fasting Insulin	Large HDL	Free cholesterol in large HDL	38	-0.907348	0.151822	2.28105e-09	-0.752839	0.459742	0.110234	-0.81297	0.0914016	5.86906e-19	0.723487
Fasting Insulin	Large HDL	Cholesterol in large HDL	38	-0.962107	0.167795	9.81911e-09	-0.716416	0.50715	0.166351	-0.865244	0.0935011	2.16572e-20	0.610387
Fasting Insulin	Large HDL	Cholesteryl esters in large HDL	38	-0.974145	0.172313	1.57349e-08	-0.700674	0.520469	0.186642	-0.892822	0.0961651	1.62836e-20	0.580646
Fasting Insulin	Large HDL	Triglycerides in large HDL	38	-0.0733917	0.129246	0.570139	-0.584773	0.381471	0.134032	0.214803	0.0753734	0.00437395	0.163535
Fasting Insulin	Large LDL	Free cholesterol in large LDL	38	-0.350473	0.0938403	0.000187877	-0.721249	0.276981	0.013306	-0.32455	0.0755392	1.73556e-05	0.16412
Fasting Insulin	Large LDL	Cholesterol in large LDL	38	-0.238857	0.103253	0.0207051	-0.747575	0.299983	0.0174425	-0.140966	0.0826642	0.0881415	0.0803586
Fasting Insulin	Large LDL	Phospholipids in large LDL	38	-0.187599	0.100864	0.0628964	-0.69875	0.292279	0.0221698	-0.0837961	0.0859978	0.329859	0.0717185
Fasting Insulin	Large LDL	Total lipids in large LDL	38	-0.196354	0.108468	0.0702583	-0.744019	0.314423	0.0234684	-0.0995591	0.08728	0.254001	0.0728161
Fasting Insulin	Large LDL	Cholesteryl esters in large LDL	38	-0.194469	0.112231	0.0831398	-0.749702	0.325944	0.0273473	-0.0723485	0.0838303	0.388118	0.0790605
Fasting Insulin	Large LDL	Triglycerides in large LDL	38	0.348576	0.23144	0.132037	-0.42906	0.688377	0.537022	0.42344	0.09881	1.82413e-05	0.238514
Fasting Insulin	Large LDL	Concentration of large LDL particles	38	-0.0416507	0.105388	0.692687	-0.491825	0.30958	0.120876	-0.0335249	0.0853969	0.694632	0.131604
Fasting Insulin	Large VLDL	Phospholipids in large VLDL	38	0.736206	0.24044	0.00219931	0.0789019	0.71983	0.913326	0.808994	0.0902215	3.05405e-19	0.339069
Fasting Insulin	Large VLDL	Free cholesterol in large VLDL	38	0.70512	0.237042	0.00293311	0.0304023	0.708883	0.966028	0.756511	0.0920696	2.09135e-16	0.319281
Fasting Insulin	Large VLDL	Total lipids in large VLDL	38	0.703801	0.237399	0.00303045	0.0532926	0.710665	0.940638	0.727233	0.0957469	3.06925e-14	0.337913
Fasting Insulin	Large VLDL	Triglycerides in large VLDL	38	0.704343	0.238459	0.00313963	0.0932742	0.714974	0.89693	0.74322	0.0963358	1.21092e-14	0.370514
Fasting Insulin	Large VLDL	Concentration of large VLDL particles	38	0.712385	0.241381	0.00316457	0.0448274	0.722414	0.950865	0.752653	0.0937946	1.01951e-15	0.333394
Fasting Insulin	Large VLDL	Cholesterol in large VLDL	38	0.631318	0.219944	0.00410007	-0.0239976	0.656884	0.97106	0.672492	0.0895123	5.78549e-14	0.296876
Fasting Insulin	Large VLDL	Cholesteryl esters in large VLDL	38	0.539375	0.196624	0.00608462	-0.0769636	0.58628	0.896289	0.575234	0.0873724	4.58845e-11	0.272056
Fasting Insulin	Lipoprotein particle concentrations	Concentration of HDL particles	38	-0.71926	0.118823	1.41988e-09	-1.12941	0.353068	0.00287612	-0.473828	0.0882505	7.91175e-08	0.225731
Fasting Insulin	Lipoprotein particle concentrations	Total concentration of lipoprotein particles	38	-0.679898	0.122369	2.75843e-08	-1.15885	0.361401	0.00281702	-0.509818	0.0840131	1.29254e-09	0.168258
Fasting Insulin	Lipoprotein particle concentrations	Concentration of VLDL particles	38	0.404466	0.193599	0.0366903	-0.270827	0.574897	0.640421	0.392754	0.0921465	2.02356e-05	0.220696
Fasting Insulin	Lipoprotein particle concentrations	Concentration of LDL particles	38	0.0371119	0.119202	0.755544	-0.479073	0.349831	0.179344	-0.00909491	0.0856774	0.915461	0.126198
Fasting Insulin	Lipoprotein particle sizes	Average diameter for HDL particles	38	-0.859001	0.156016	3.67394e-08	-0.60622	0.471149	0.206417	-0.841812	0.0915929	3.89938e-20	0.572721
Fasting Insulin	Lipoprotein particle sizes	Average diameter for LDL particles	38	-0.537613	0.133829	5.89024e-05	-0.27338	0.403224	0.502115	-0.507498	0.0961081	1.28836e-07	0.49134
Fasting Insulin	Lipoprotein particle sizes	Average diameter for VLDL particles	38	0.775886	0.229427	0.00072001	0.267157	0.689792	0.700814	0.782349	0.0906618	6.17234e-18	0.439008
Fasting Insulin	Medium HDL	Cholesterol in medium HDL	38	-0.850402	0.109558	8.35323e-15	-1.01784	0.331023	0.00400502	-0.668176	0.0974201	6.94874e-12	0.594789
Fasting Insulin	Medium HDL	Cholesteryl esters in medium HDL	38	-0.859103	0.111074	1.0382e-14	-0.997195	0.336057	0.0053113	-0.666891	0.0967124	5.36331e-12	0.665449
Fasting Insulin	Medium HDL	Free cholesterol in medium HDL	38	-0.795961	0.104221	2.21916e-14	-1.07121	0.312383	0.00153312	-0.637676	0.0952582	2.16886e-11	0.356083
Fasting Insulin	Medium HDL	Concentration of medium HDL particles	38	-0.768498	0.107729	9.77552e-13	-1.04987	0.322983	0.00250119	-0.589656	0.0956566	7.07943e-10	0.361473
Fasting Insulin	Medium HDL	Total lipids in medium HDL	38	-0.714213	0.112545	2.20975e-10	-1.04919	0.336222	0.00354735	-0.522823	0.093551	2.2885e-08	0.297513
Fasting Insulin	Medium HDL	Phospholipids in medium HDL	38	-0.638494	0.119883	1.00407e-07	-1.03322	0.356892	0.00640486	-0.45543	0.0878609	2.17724e-07	0.248304
Fasting Insulin	Medium HDL	Triglycerides in medium HDL	38	0.411052	0.228964	0.0726111	-0.326723	0.682107	0.634842	0.725553	0.0939928	1.17029e-14	0.258697
Fasting Insulin	Medium LDL	Triglycerides in medium LDL	38	0.469575	0.256755	0.0674167	-0.324324	0.765944	0.6745	0.551557	0.0994263	2.89954e-08	0.278738
Fasting Insulin	Medium LDL	Free cholesterol in medium LDL	38	-0.152187	0.102329	0.136955	-0.60727	0.299766	0.050245	-0.0241508	0.0891833	0.786545	0.115966
Fasting Insulin	Medium LDL	Concentration of medium LDL particles	38	0.139843	0.138664	0.313214	-0.449484	0.407457	0.277284	0.147578	0.0886598	0.0960049	0.13362
Fasting Insulin	Medium LDL	Cholesteryl esters in medium LDL	38	0.137072	0.162041	0.397605	-0.530099	0.477101	0.273898	0.211611	0.0898394	0.0185009	0.146585
Fasting Insulin	Medium LDL	Total lipids in medium LDL	38	0.0907847	0.152872	0.552606	-0.563979	0.448981	0.21716	0.162402	0.0877595	0.0642362	0.130532
Fasting Insulin	Medium LDL	Phospholipids in medium LDL	38	0.0735991	0.14453	0.610592	-0.558802	0.423872	0.195721	0.0535324	0.0891982	0.548406	0.122168
Fasting Insulin	Medium LDL	Cholesterol in medium LDL	38	0.060082	0.144123	0.676767	-0.562975	0.423022	0.191609	0.0511872	0.082656	0.535732	0.126859
Fasting Insulin	Medium VLDL	Triglycerides in medium VLDL	38	0.632175	0.244372	0.00968341	-0.0528588	0.731122	0.942765	0.642776	0.0923443	3.38732e-12	0.326781
Fasting Insulin	Medium VLDL	Cholesteryl esters in medium VLDL	38	-0.196692	0.0836667	0.0187278	-0.457056	0.249561	0.0753201	-0.175205	0.0814945	0.0315634	0.275658
Fasting Insulin	Medium VLDL	Total lipids in medium VLDL	38	0.40271	0.194991	0.0388976	-0.251564	0.579943	0.667042	0.434913	0.0853689	3.49642e-07	0.23912
Fasting Insulin	Medium VLDL	Concentration of medium VLDL particles	38	0.305341	0.169136	0.0710271	-0.30449	0.501504	0.547559	0.364863	0.0814325	7.4449e-06	0.2052
Fasting Insulin	Medium VLDL	Phospholipids in medium VLDL	38	0.277312	0.162015	0.0869636	-0.324383	0.479719	0.50324	0.31707	0.0835411	0.000147418	0.191619
Fasting Insulin	Medium VLDL	Free cholesterol in medium VLDL	38	0.176015	0.137673	0.20107	-0.369007	0.406282	0.369784	0.196341	0.0833744	0.018526	0.163242
Fasting Insulin	Medium VLDL	Cholesterol in medium VLDL	38	-0.0380682	0.0933224	0.683331	-0.431064	0.27439	0.124933	-0.0595932	0.0801932	0.457409	0.137332
Fasting Insulin	Other lipids	Sphingomyelins	38	-0.625381	0.0989741	2.63889e-10	-1.03343	0.291417	0.00110624	-0.611722	0.0788825	8.84487e-15	0.146077
Fasting Insulin	Other lipids	Total cholines	38	-0.494327	0.12966	0.00013758	-1.09276	0.37879	0.00657475	-0.332371	0.0792186	2.72133e-05	0.102352
Fasting Insulin	Other lipids	Phosphatidylcholines	38	-0.464237	0.128943	0.000317823	-1.05168	0.377078	0.00839541	-0.263782	0.0801875	0.0010034	0.107038
Fasting Insulin	Other lipids	Phosphoglycerides	38	-0.42405	0.146571	0.00381428	-1.08427	0.428984	0.0160182	-0.270093	0.0820176	0.000990867	0.111197
Fasting Insulin	Phospholipids	Phospholipids in HDL	38	-0.782375	0.101909	1.62649e-14	-1.03775	0.305826	0.00169295	-0.634348	0.098619	1.25677e-10	0.381515
Fasting Insulin	Phospholipids	Total phospholipids in lipoprotein particles	38	-0.404384	0.133984	0.00254315	-1.05685	0.389674	0.010185	-0.297708	0.0843074	0.000413653	0.0840917
Fasting Insulin	Phospholipids	Phospholipids in VLDL	38	0.52274	0.212246	0.0137821	-0.156221	0.632385	0.806285	0.513249	0.0913784	1.94593e-08	0.262149
Fasting Insulin	Phospholipids	Phospholipids in LDL	38	-0.0907232	0.114088	0.426496	-0.64242	0.332009	0.0608836	-0.0355098	0.0893598	0.691087	0.0863726
Fasting Insulin	Small HDL	Triglycerides in small HDL	38	0.723275	0.270286	0.00745158	-0.0452027	0.808427	0.955719	0.793888	0.0932949	1.74758e-17	0.3199
Fasting Insulin	Small HDL	Cholesteryl esters in small HDL	38	-0.269115	0.155596	0.0837055	-0.810626	0.462151	0.0879364	0.0784535	0.0821195	0.339397	0.221827
Fasting Insulin	Small HDL	Cholesterol in small HDL	38	-0.282536	0.170291	0.0970879	-0.91129	0.50443	0.0791941	0.099391	0.0774062	0.199136	0.194337
Fasting Insulin	Small HDL	Free cholesterol in small HDL	38	-0.285904	0.19148	0.135404	-1.07348	0.563853	0.0649502	0.0138053	0.0839435	0.869369	0.147041
Fasting Insulin	Small HDL	Concentration of small HDL particles	38	-0.185271	0.187263	0.322487	-0.874912	0.554767	0.123525	0.183554	0.079662	0.021214	0.195508
Fasting Insulin	Small HDL	Phospholipids in small HDL	38	-0.145372	0.209563	0.487876	-0.894846	0.621681	0.158677	0.0969205	0.0846009	0.251952	0.209038
Fasting Insulin	Small HDL	Total lipids in small HDL	38	-0.113671	0.21499	0.596995	-0.888234	0.637562	0.172111	0.140879	0.0888805	0.112957	0.205615
Fasting Insulin	Small LDL	Triglycerides in small LDL	38	0.569131	0.256281	0.0263689	-0.167488	0.76617	0.828193	0.70354	0.0981284	7.52239e-13	0.314476
Fasting Insulin	Small LDL	Free cholesterol in small LDL	38	-0.161355	0.0952526	0.0902718	-0.481833	0.283306	0.0976141	-0.0870425	0.0810064	0.282592	0.237887
Fasting Insulin	Small LDL	Concentration of small LDL particles	38	0.180096	0.137164	0.189182	-0.385596	0.403809	0.345999	0.239469	0.0866228	0.00570102	0.145885
Fasting Insulin	Small LDL	Cholesteryl esters in small LDL	38	0.119619	0.150592	0.427005	-0.507321	0.443082	0.259772	0.173127	0.0898974	0.0541255	0.141998
Fasting Insulin	Small LDL	Total lipids in small LDL	38	0.071821	0.136988	0.60008	-0.506438	0.402712	0.216645	0.051042	0.0847507	0.547001	0.136362
Fasting Insulin	Small LDL	Cholesterol in small LDL	38	0.0418028	0.12966	0.747148	-0.518832	0.380565	0.181247	0.00976297	0.0864909	0.910127	0.126786
Fasting Insulin	Small LDL	Phospholipids in small LDL	38	-0.0117226	0.114133	0.918193	-0.485516	0.335889	0.156977	-0.0991253	0.0870563	0.254856	0.143204
Fasting Insulin	Small VLDL	Triglycerides in small VLDL	38	0.638978	0.262786	0.0150344	-0.0803063	0.786758	0.919266	0.760299	0.0991959	1.79352e-14	0.338499
Fasting Insulin	Small VLDL	Concentration of small VLDL particles	38	0.510212	0.222359	0.0217595	-0.197361	0.662685	0.767552	0.526006	0.0945862	2.68039e-08	0.264744
Fasting Insulin	Small VLDL	Total lipids in small VLDL	38	0.475457	0.219515	0.0303156	-0.245594	0.653443	0.709237	0.533056	0.0907833	4.31239e-09	0.249367
Fasting Insulin	Small VLDL	Cholesteryl esters in small VLDL	38	0.350461	0.163982	0.0325822	-0.255296	0.485694	0.602367	0.4428	0.0854438	2.19095e-07	0.194075
Fasting Insulin	Small VLDL	Cholesterol in small VLDL	38	0.280429	0.154213	0.0689951	-0.31065	0.455906	0.499985	0.345594	0.0861918	6.08225e-05	0.177441
Fasting Insulin	Small VLDL	Phospholipids in small VLDL	38	0.301263	0.175594	0.0862208	-0.342195	0.520274	0.514902	0.342505	0.0861638	7.03645e-05	0.197744
Fasting Insulin	Small VLDL	Free cholesterol in small VLDL	38	0.15079	0.135771	0.26673	-0.403328	0.39997	0.319995	0.175994	0.08656	0.0420325	0.150263
Fasting Insulin	Total lipids	Total lipids in HDL	38	-0.841697	0.10289	2.82622e-16	-1.05214	0.309893	0.00168412	-0.708766	0.0909703	6.63895e-15	0.475869
Fasting Insulin	Total lipids	Total lipids in VLDL	38	0.589865	0.228136	0.00972128	-0.10083	0.68097	0.883115	0.558986	0.0954801	4.78501e-09	0.288997
Fasting Insulin	Total lipids	Total lipids in lipoprotein particles	38	-0.12599	0.161185	0.434423	-0.860958	0.471284	0.0760253	-0.070817	0.0879075	0.420482	0.106685
Fasting Insulin	Total lipids	Total lipids in LDL	38	-0.0912386	0.122661	0.456981	-0.680356	0.357162	0.0648071	-0.0119844	0.0853637	0.88835	0.0886225
Fasting Insulin	Triglycerides	Triglycerides in VLDL	38	0.70332	0.24864	0.00467422	0.0408723	0.744793	0.95654	0.744035	0.0931072	1.33668e-15	0.351591
Fasting Insulin	Triglycerides	Total triglycerides	38	0.668633	0.254124	0.00851011	-0.0341588	0.760531	0.964424	0.753768	0.0940966	1.14164e-15	0.333385
Fasting Insulin	Triglycerides	Triglycerides in HDL	38	0.423485	0.231729	0.0676239	-0.315497	0.6906	0.650528	0.759468	0.101107	5.84414e-14	0.263729
Fasting Insulin	Triglycerides	Triglycerides in LDL	38	0.413399	0.244357	0.0906881	-0.373632	0.727948	0.6109	0.506419	0.0997886	3.87664e-07	0.258889
Fasting Insulin	Very large HDL	Concentration of very large HDL particles	38	-0.760035	0.146829	2.26312e-07	-0.596828	0.444464	0.187741	-0.947025	0.0864018	5.90412e-28	0.699126
Fasting Insulin	Very large HDL	Cholesteryl esters in very large HDL	38	-0.857032	0.183389	2.96402e-06	-0.557319	0.553776	0.320941	-0.921181	0.0964567	1.29446e-21	0.569379
Fasting Insulin	Very large HDL	Total lipids in very large HDL	38	-0.781456	0.172988	6.26052e-06	-0.508918	0.522536	0.336587	-0.908705	0.0920796	5.69027e-23	0.583419
Fasting Insulin	Very large HDL	Phospholipids in very large HDL	38	-0.767523	0.175035	1.16006e-05	-0.467672	0.528306	0.381907	-0.860588	0.0857161	1.01693e-23	0.550818
Fasting Insulin	Very large HDL	Cholesterol in very large HDL	38	-0.81628	0.18696	1.26503e-05	-0.5112	0.564564	0.371233	-0.929963	0.0874265	2.00291e-26	0.569973
Fasting Insulin	Very large HDL	Free cholesterol in very large HDL	38	-0.63581	0.194706	0.00109277	-0.312046	0.587836	0.59879	-0.897952	0.0851376	5.24044e-26	0.562612
Fasting Insulin	Very large HDL	Triglycerides in very large HDL	38	0.151503	0.174505	0.38529	-0.450531	0.518452	0.390609	0.464923	0.0924257	4.89892e-07	0.225906
Fasting Insulin	Very large VLDL	Phospholipids in very large VLDL	38	0.725126	0.23328	0.00188106	0.0893356	0.698399	0.898928	0.783876	0.0913658	9.52569e-18	0.340521
Fasting Insulin	Very large VLDL	Concentration of very large VLDL particles	38	0.745573	0.244418	0.00228539	0.0867437	0.731961	0.906323	0.823801	0.0938545	1.67257e-18	0.345926
Fasting Insulin	Very large VLDL	Free cholesterol in very large VLDL	38	0.695859	0.228606	0.00233511	0.0649854	0.684189	0.924856	0.749067	0.0900594	8.98546e-17	0.334421
Fasting Insulin	Very large VLDL	Total lipids in very large VLDL	38	0.734091	0.241649	0.00238278	0.0876578	0.723786	0.904277	0.789165	0.0930388	2.21164e-17	0.349622
Fasting Insulin	Very large VLDL	Triglycerides in very large VLDL	38	0.752631	0.247788	0.00238627	0.117951	0.742916	0.874739	0.823079	0.0941661	2.31646e-18	0.370712
Fasting Insulin	Very large VLDL	Cholesterol in very large VLDL	38	0.646526	0.219512	0.00322655	0.00318907	0.655896	0.996147	0.703696	0.0902013	6.12231e-15	0.304941
Fasting Insulin	Very large VLDL	Cholesteryl esters in very large VLDL	38	0.578027	0.20449	0.0047034	-0.0575121	0.609897	0.925395	0.628707	0.0869851	4.91024e-13	0.276213
Fasting Insulin	Very small VLDL	Cholesteryl esters in very small VLDL	38	-0.227733	0.0753232	0.00249942	-0.561892	0.2207	0.015322	-0.175094	0.07787	0.0245419	0.116908
Fasting Insulin	Very small VLDL	Cholesterol in very small VLDL	38	-0.155725	0.0747404	0.0372021	-0.531683	0.216737	0.0191371	-0.322433	0.0791868	4.66512e-05	0.0739542
Fasting Insulin	Very small VLDL	Triglycerides in very small VLDL	38	0.504625	0.245608	0.039918	-0.218806	0.733863	0.767298	0.614107	0.106462	8.00576e-09	0.302559
Fasting Insulin	Very small VLDL	Phospholipids in very small VLDL	38	0.130004	0.126436	0.303848	-0.386527	0.372466	0.306307	0.223242	0.0836409	0.00760648	0.14987
Fasting Insulin	Very small VLDL	Concentration of very small VLDL particles	38	0.0822346	0.116112	0.478801	-0.448539	0.339454	0.19472	0.0913877	0.0848615	0.281523	0.1058
Fasting Insulin	Very small VLDL	Total lipids in very small VLDL	38	0.0683709	0.118945	0.565418	-0.469276	0.348026	0.185955	0.0893524	0.081437	0.272555	0.109902
Fasting Insulin	Very small VLDL	Free cholesterol in very small VLDL	38	0.0237809	0.100152	0.81231	-0.437818	0.292608	0.143302	-0.04138	0.0811903	0.610285	0.10284

## Sheet: SD8
Supplementary Data 8: Effect of genetic liability to type 2 diabetes (log odds) on 167 circulating metabolites (SD)
				Inverse variance weighted			MR-Egger			Weighted median
Exposure	Grouping of outcome	Outcome	No. of SNPs	Beta	Standard error	P value	Beta	Standard error	P value	Beta	Standard error	P value	P value of MR-Egger's intercept
Type 2 Diabetes	Amino acids	Alanine	228	0.0893523	0.0115403	9.73892e-15	0.0771693	0.0231845	0.00101937	0.0761086	0.0111466	8.61307e-12	0.545025
Type 2 Diabetes	Amino acids	Glutamine	228	-0.00245722	0.0140393	0.86106	-0.01519	0.02821	0.590789	-0.0504365	0.0114451	1.04906e-05	0.60312
Type 2 Diabetes	Amino acids	Glycine	228	-0.0520613	0.00903067	8.16848e-09	-0.0264218	0.0180535	0.144714	-0.0331723	0.012424	0.00758493	0.102786
Type 2 Diabetes	Amino acids	Histidine	228	0.021216	0.00831134	0.0106906	0.000961578	0.0166386	0.953965	0.00501842	0.0108976	0.645151	0.161636
Type 2 Diabetes	Apolipoproteins	Apolipoprotein A1	228	-0.0549408	0.0107278	3.03399e-07	-0.0114148	0.02131	0.592725	-0.0235794	0.010258	0.021526	0.0193253
Type 2 Diabetes	Apolipoproteins	Apolipoprotein B	228	-0.042298	0.0160408	0.0083668	-0.0817897	0.0321123	0.0115303	-0.0386345	0.0110417	0.000467078	0.157407
Type 2 Diabetes	Aromatic amino acids	Phenylalanine	228	0.0536786	0.00720858	9.58628e-14	0.00125746	0.0139245	0.928125	0.0414911	0.0104094	6.72209e-05	2.12612e-05
Type 2 Diabetes	Aromatic amino acids	Tyrosine	228	0.0691911	0.0108417	1.74835e-10	0.00308216	0.0211994	0.884533	0.0526303	0.0116662	6.4421e-06	0.000395087
Type 2 Diabetes	Branched-chain amino acids	Isoleucine	228	0.0764173	0.00959194	1.628e-15	0.023352	0.0188509	0.216714	0.0714316	0.010815	3.97804e-11	0.0013428
Type 2 Diabetes	Branched-chain amino acids	Leucine	228	0.0777463	0.00968856	1.01902e-15	0.0221316	0.0190064	0.245478	0.0692671	0.0104495	3.38474e-11	0.000867715
Type 2 Diabetes	Branched-chain amino acids	Total concentration of branched-chain amino acids (leucine + isoleucine + valine)	228	0.0886738	0.0102398	4.73011e-18	0.0307812	0.0201029	0.127123	0.0937238	0.0105804	8.12508e-19	0.00104244
Type 2 Diabetes	Branched-chain amino acids	Valine	228	0.0927364	0.0102989	2.16645e-19	0.0365995	0.0202537	0.0720835	0.0939071	0.0106585	1.24584e-18	0.00158611
Type 2 Diabetes	Cholesterol	Clinical LDL cholesterol	228	-0.0663532	0.0158665	2.89014e-05	-0.0891098	0.0318569	0.00559936	-0.0553276	0.0122432	6.21154e-06	0.410823
Type 2 Diabetes	Cholesterol	HDL cholesterol	228	-0.082279	0.011553	1.06483e-12	-0.0197921	0.0227294	0.384805	-0.0458834	0.00965575	2.01486e-06	0.00172876
Type 2 Diabetes	Cholesterol	LDL cholesterol	228	-0.0578693	0.0161931	0.000351961	-0.0834191	0.0325021	0.0109169	-0.0537367	0.0117095	4.45067e-06	0.365507
Type 2 Diabetes	Cholesterol	Remnant cholesterol (non-HDL, non-LDL -cholesterol)	228	-0.0463188	0.0148293	0.00178736	-0.0820371	0.0296921	0.00620043	-0.0499967	0.0110578	6.14289e-06	0.166626
Type 2 Diabetes	Cholesterol	Total cholesterol	228	-0.0739906	0.0142378	2.02762e-07	-0.0804288	0.0286253	0.00539324	-0.0596962	0.012838	3.32002e-06	0.795538
Type 2 Diabetes	Cholesterol	Total cholesterol minus HDL-C	228	-0.0532311	0.0156696	0.00068105	-0.0842505	0.0314183	0.00786827	-0.0542453	0.0115438	2.61314e-06	0.255976
Type 2 Diabetes	Cholesterol	VLDL cholesterol	228	-0.00150749	0.0149522	0.919693	-0.0574776	0.0297566	0.0546607	0.000144351	0.0102755	0.988792	0.031077
Type 2 Diabetes	Cholesteryl esters	Cholesteryl esters in HDL	228	-0.0834728	0.011797	1.486e-12	-0.0180485	0.0231829	0.437071	-0.0463986	0.00922249	4.87873e-07	0.00130657
Type 2 Diabetes	Cholesteryl esters	Cholesteryl esters in LDL	228	-0.049395	0.0162296	0.00233826	-0.0799093	0.0325502	0.0148454	-0.0491371	0.01128	1.32389e-05	0.2807
Type 2 Diabetes	Cholesteryl esters	Cholesteryl esters in VLDL	228	-0.0184858	0.0144182	0.1998	-0.0676139	0.0287451	0.0195226	-0.0137693	0.0103058	0.181527	0.049895
Type 2 Diabetes	Cholesteryl esters	Total esterified cholesterol	228	-0.0774921	0.0140993	3.8811e-08	-0.0799891	0.0283504	0.00520642	-0.0605371	0.0123567	9.62543e-07	0.919169
Type 2 Diabetes	Chylomicrons and extremely large VLDL	Cholesterol in chylomicrons and extremely large VLDL	228	0.0710122	0.0163997	1.49047e-05	0.00928475	0.0326346	0.776283	0.0516338	0.0115966	8.48778e-06	0.0301569
Type 2 Diabetes	Chylomicrons and extremely large VLDL	Cholesteryl esters in chylomicrons and extremely large VLDL	228	0.0655931	0.0164889	6.94957e-05	0.00441809	0.0328219	0.893042	0.0525116	0.0109864	1.7557e-06	0.0326239
Type 2 Diabetes	Chylomicrons and extremely large VLDL	Concentration of chylomicrons and extremely large VLDL particles	228	0.0787411	0.0160918	9.91824e-07	0.0164598	0.0320024	0.607524	0.0558394	0.0115197	1.25165e-06	0.0257465
Type 2 Diabetes	Chylomicrons and extremely large VLDL	Free cholesterol in chylomicrons and extremely large VLDL	228	0.0760644	0.0160999	2.30658e-06	0.0149747	0.0320327	0.640606	0.0560526	0.0113142	7.26281e-07	0.0288336
Type 2 Diabetes	Chylomicrons and extremely large VLDL	Phospholipids in chylomicrons and extremely large VLDL	228	0.07993	0.0162831	9.16475e-07	0.0178414	0.0323936	0.582336	0.0621138	0.0109832	1.55532e-08	0.0280471
Type 2 Diabetes	Chylomicrons and extremely large VLDL	Total lipids in chylomicrons and extremely large VLDL	228	0.07626	0.0159051	1.62937e-06	0.0158579	0.0316444	0.616769	0.0627507	0.0109508	1.00278e-08	0.028695
Type 2 Diabetes	Chylomicrons and extremely large VLDL	Triglycerides in chylomicrons and extremely large VLDL	228	0.0757407	0.0153134	7.57417e-07	0.0178849	0.0304703	0.557816	0.0640042	0.0110056	6.04141e-09	0.0295327
Type 2 Diabetes	Fatty acids	Degree of unsaturation	228	-0.0509985	0.0312802	0.103022	-0.0550278	0.0628999	0.382586	-0.0324615	0.010188	0.00144129	0.941163
Type 2 Diabetes	Fatty acids	Docosahexaenoic acid	228	-0.021186	0.0271978	0.436002	-0.0363308	0.054678	0.507079	-0.0186063	0.0122366	0.128375	0.749649
Type 2 Diabetes	Fatty acids	Linoleic acid	228	-0.0447638	0.014199	0.00161821	-0.0325605	0.0285356	0.255058	-0.0282905	0.0125698	0.024406	0.622286
Type 2 Diabetes	Fatty acids	Monounsaturated fatty acids	228	0.0395012	0.0171597	0.0213368	-0.018389	0.0342165	0.591499	0.0307405	0.0107188	0.00413212	0.0522235
Type 2 Diabetes	Fatty acids	Omega-3 fatty acids	228	0.016027	0.0322723	0.619457	-0.0512218	0.0646924	0.429322	0.00905946	0.0101425	0.371741	0.231769
Type 2 Diabetes	Fatty acids	Omega-6 fatty acids	228	-0.0367273	0.0132992	0.00575168	-0.0505845	0.0267206	0.0596238	-0.0320396	0.0118573	0.00689037	0.550309
Type 2 Diabetes	Fatty acids	Polyunsaturated fatty acids	228	-0.0275577	0.016606	0.0970138	-0.0555925	0.0333221	0.0966339	-0.0297544	0.0111283	0.0075007	0.332858
Type 2 Diabetes	Fatty acids	Saturated fatty acids	228	0.0192756	0.0155425	0.214907	-0.0350671	0.0309725	0.258749	0.00648036	0.0104778	0.536258	0.044161
Type 2 Diabetes	Fatty acids	Total fatty acids	228	0.0119128	0.0160714	0.458548	-0.0387162	0.0320814	0.228767	0.00447998	0.0103655	0.665597	0.070025
Type 2 Diabetes	Fluid balance	Albumin	228	-0.00229011	0.0097164	0.813669	0.0205266	0.019458	0.292589	0.0201691	0.0109957	0.0666147	0.17753
Type 2 Diabetes	Fluid balance	Creatinine	228	0.0145428	0.00830869	0.0800647	-0.00948757	0.0166061	0.568343	0.020288	0.0109892	0.0648674	0.0964714
Type 2 Diabetes	Free cholesterol	Free cholesterol in HDL	228	-0.0754277	0.010845	3.52424e-12	-0.0245823	0.0214544	0.253091	-0.045548	0.0101361	7.00174e-06	0.00675838
Type 2 Diabetes	Free cholesterol	Free cholesterol in LDL	228	-0.0779719	0.0162241	1.54038e-06	-0.0896923	0.0326119	0.00643637	-0.0630699	0.0123093	2.99536e-07	0.678866
Type 2 Diabetes	Free cholesterol	Free cholesterol in VLDL	228	0.0206906	0.0156175	0.185225	-0.0423527	0.0310279	0.173614	0.0178081	0.0107381	0.0972359	0.0199612
Type 2 Diabetes	Free cholesterol	Total free cholesterol	228	-0.0639997	0.0145037	1.02118e-05	-0.0801268	0.0291381	0.0064438	-0.0570781	0.0123614	3.88501e-06	0.523848
Type 2 Diabetes	Glycolysis related metabolites	Citrate	228	0.0218146	0.00896478	0.0149592	-0.00695133	0.0178893	0.697957	0.00387547	0.0124731	0.756024	0.0649211
Type 2 Diabetes	Glycolysis related metabolites	Lactate	228	0.0218595	0.00689632	0.0015258	0.0365188	0.0138206	0.00880909	0.0425553	0.0098835	1.66461e-05	0.222414
Type 2 Diabetes	Glycolysis related metabolites	Pyruvate	228	-0.00912304	0.0102776	0.374724	0.0149006	0.0205817	0.469832	0.00955715	0.0102601	0.3516	0.179513
Type 2 Diabetes	IDL	Cholesterol in IDL	228	-0.0852669	0.015129	1.74063e-08	-0.0919568	0.0304176	0.0027904	-0.0696592	0.0123617	1.74957e-08	0.799965
Type 2 Diabetes	IDL	Cholesteryl esters in IDL	228	-0.0847478	0.0149637	1.48254e-08	-0.0913693	0.0300852	0.00266993	-0.0697355	0.0121935	1.07113e-08	0.799826
Type 2 Diabetes	IDL	Concentration of IDL particles	228	-0.0655046	0.0149166	1.12631e-05	-0.0941691	0.0299135	0.00186514	-0.0647445	0.0115983	2.37431e-08	0.270194
Type 2 Diabetes	IDL	Free cholesterol in IDL	228	-0.0852605	0.0154124	3.16707e-08	-0.0919591	0.0309874	0.00332395	-0.0681151	0.0119319	1.13855e-08	0.803317
Type 2 Diabetes	IDL	Phospholipids in IDL	228	-0.0765731	0.0148766	2.64387e-07	-0.0894627	0.0298983	0.00307681	-0.0675758	0.0123992	5.03652e-08	0.619473
Type 2 Diabetes	IDL	Total lipids in IDL	228	-0.0775083	0.0149769	2.27673e-07	-0.0905069	0.0300995	0.00293747	-0.0677636	0.0124657	5.44861e-08	0.618872
Type 2 Diabetes	IDL	Triglycerides in IDL	228	0.0393837	0.0147305	0.00750372	-0.0205014	0.0292629	0.484277	0.00759024	0.010562	0.472367	0.0191001
Type 2 Diabetes	Inflammation	Glycoprotein acetyls	228	0.0560236	0.0140735	6.86906e-05	-0.0132188	0.0277933	0.63481	0.042817	0.0118476	0.000301532	0.00444235
Type 2 Diabetes	Ketone bodies	3-Hydroxybutyrate	228	-0.0208731	0.00844748	0.0134762	-0.012438	0.0169729	0.464431	-0.00495284	0.0121038	0.682395	0.567037
Type 2 Diabetes	Ketone bodies	Acetate	228	-0.0215477	0.00785286	0.00607077	-0.00313742	0.0157259	0.842046	-0.0349558	0.0114365	0.00223937	0.178233
Type 2 Diabetes	Ketone bodies	Acetoacetate	228	-0.00544696	0.00684494	0.426169	-0.027019	0.013663	0.0491971	-0.0133605	0.0117913	0.257183	0.0698937
Type 2 Diabetes	Ketone bodies	Acetone	228	-0.0212493	0.006971	0.00230187	0.00429577	0.0138786	0.757208	-0.014914	0.0128379	0.24535	0.0348286
Type 2 Diabetes	Large HDL	Cholesterol in large HDL	228	-0.0915346	0.0134611	1.04671e-11	-0.0154891	0.0264308	0.558443	-0.047162	0.00950797	7.03993e-07	0.00105385
Type 2 Diabetes	Large HDL	Cholesteryl esters in large HDL	228	-0.0929179	0.0136502	9.95994e-12	-0.0145451	0.0267807	0.587584	-0.0493181	0.0102356	1.44786e-06	0.000866754
Type 2 Diabetes	Large HDL	Concentration of large HDL particles	228	-0.0862964	0.0126236	8.13723e-12	-0.0135712	0.0247621	0.58419	-0.0471267	0.00961219	9.44745e-07	0.000831184
Type 2 Diabetes	Large HDL	Free cholesterol in large HDL	228	-0.0857123	0.0128302	2.38125e-11	-0.0178139	0.025267	0.481519	-0.0431864	0.0096896	8.31196e-06	0.00218311
Type 2 Diabetes	Large HDL	Phospholipids in large HDL	228	-0.0728217	0.0123208	3.41134e-09	-0.0074514	0.02426	0.759014	-0.0322111	0.00958375	0.000776575	0.00212375
Type 2 Diabetes	Large HDL	Total lipids in large HDL	228	-0.0810626	0.0125941	1.22204e-10	-0.0112207	0.0247496	0.650717	-0.0391539	0.00973495	5.77081e-05	0.00130741
Type 2 Diabetes	Large HDL	Triglycerides in large HDL	228	0.00553261	0.00946736	0.558959	0.0111473	0.0190327	0.558667	-0.00461709	0.0109428	0.673077	0.733965
Type 2 Diabetes	Large LDL	Cholesterol in large LDL	228	-0.068654	0.016008	1.79692e-05	-0.08611	0.0321614	0.00796314	-0.0580905	0.0120494	1.42834e-06	0.531904
Type 2 Diabetes	Large LDL	Cholesteryl esters in large LDL	228	-0.0621513	0.0160857	0.00011166	-0.0839039	0.0323024	0.0100088	-0.0574947	0.0118961	1.34452e-06	0.438113
Type 2 Diabetes	Large LDL	Concentration of large LDL particles	228	-0.052293	0.0163113	0.00134623	-0.084376	0.0327067	0.0105199	-0.0541213	0.0118116	4.60458e-06	0.259052
Type 2 Diabetes	Large LDL	Free cholesterol in large LDL	228	-0.0840215	0.0158894	1.23727e-07	-0.0897731	0.0319481	0.00538907	-0.0653385	0.0121302	7.1877e-08	0.835681
Type 2 Diabetes	Large LDL	Phospholipids in large LDL	228	-0.064934	0.0156312	3.26516e-05	-0.0879721	0.0313814	0.00549758	-0.0579698	0.0119151	1.14317e-06	0.397997
Type 2 Diabetes	Large LDL	Total lipids in large LDL	228	-0.0632688	0.0160276	7.89711e-05	-0.0853424	0.032184	0.00857583	-0.0570512	0.0123484	3.83501e-06	0.429704
Type 2 Diabetes	Large LDL	Triglycerides in large LDL	228	0.0372713	0.0156265	0.0170727	-0.0220933	0.0310904	0.478057	0.00932629	0.0112137	0.405585	0.0286432
Type 2 Diabetes	Large VLDL	Cholesterol in large VLDL	228	0.0472488	0.0159028	0.0029673	-0.0222146	0.0315286	0.481795	0.0362743	0.0110507	0.00102884	0.0117121
Type 2 Diabetes	Large VLDL	Cholesteryl esters in large VLDL	228	0.0308535	0.015035	0.0401584	-0.034295	0.0298149	0.25125	0.0302255	0.0107861	0.00507429	0.0124087
Type 2 Diabetes	Large VLDL	Concentration of large VLDL particles	228	0.0651998	0.0166228	8.77057e-05	-0.00449486	0.0329936	0.891757	0.0444425	0.011042	5.70125e-05	0.0155991
Type 2 Diabetes	Large VLDL	Free cholesterol in large VLDL	228	0.0615351	0.0165665	0.000203671	-0.0105007	0.032849	0.749516	0.0406702	0.0107098	0.000146172	0.0121024
Type 2 Diabetes	Large VLDL	Phospholipids in large VLDL	228	0.0673898	0.0166464	5.15903e-05	-0.00388436	0.0330216	0.906465	0.0443852	0.0108797	4.51028e-05	0.0135051
Type 2 Diabetes	Large VLDL	Total lipids in large VLDL	228	0.064159	0.0164375	9.49303e-05	-0.00394149	0.0326358	0.903979	0.0503146	0.0113129	8.68572e-06	0.0168886
Type 2 Diabetes	Large VLDL	Triglycerides in large VLDL	228	0.0696685	0.0163335	1.99565e-05	0.00653363	0.0324832	0.840771	0.0578984	0.0114308	4.08123e-07	0.0259357
Type 2 Diabetes	Lipoprotein particle concentrations	Concentration of HDL particles	228	-0.0538068	0.0107328	5.35044e-07	-0.0225078	0.0214462	0.295068	-0.0294573	0.0113103	0.00920183	0.0936681
Type 2 Diabetes	Lipoprotein particle concentrations	Concentration of LDL particles	228	-0.0432227	0.0162652	0.00787532	-0.0801024	0.0325836	0.0147087	-0.0431805	0.0105472	4.23914e-05	0.193027
Type 2 Diabetes	Lipoprotein particle concentrations	Concentration of VLDL particles	228	0.015398	0.0155005	0.320521	-0.0473815	0.0307933	0.125278	0.0115837	0.0106235	0.275542	0.0195492
Type 2 Diabetes	Lipoprotein particle concentrations	Total concentration of lipoprotein particles	228	-0.0576337	0.0107252	7.71531e-08	-0.0339993	0.0214887	0.115003	-0.0284145	0.0116215	0.014485	0.205859
Type 2 Diabetes	Lipoprotein particle sizes	Average diameter for HDL particles	228	-0.0750409	0.0129629	7.08453e-09	-0.00203786	0.0254557	0.936264	-0.0343173	0.0101967	0.00076392	0.00109299
Type 2 Diabetes	Lipoprotein particle sizes	Average diameter for LDL particles	228	-0.0719309	0.010665	1.53463e-11	-0.0511154	0.0213844	0.0176546	-0.0522034	0.0104989	6.61763e-07	0.262706
Type 2 Diabetes	Lipoprotein particle sizes	Average diameter for VLDL particles	228	0.0831265	0.0164715	4.49529e-07	0.025869	0.032828	0.431512	0.0684933	0.010478	6.28222e-11	0.0454204
Type 2 Diabetes	Medium HDL	Cholesterol in medium HDL	228	-0.0576372	0.0113862	4.14849e-07	-0.00674164	0.0225582	0.765325	-0.0330303	0.00990687	0.000855804	0.00986571
Type 2 Diabetes	Medium HDL	Cholesteryl esters in medium HDL	228	-0.0579392	0.0115618	5.40693e-07	-0.00510627	0.0228905	0.82368	-0.0336641	0.00997378	0.000737453	0.00831658
Type 2 Diabetes	Medium HDL	Concentration of medium HDL particles	228	-0.0480154	0.0113154	2.20191e-05	-0.00515136	0.0225124	0.819213	-0.0221807	0.0100088	0.0266825	0.0290865
Type 2 Diabetes	Medium HDL	Free cholesterol in medium HDL	228	-0.0551761	0.0107599	2.92957e-07	-0.0129656	0.0213906	0.545032	-0.0288925	0.0098261	0.003278	0.023768
Type 2 Diabetes	Medium HDL	Phospholipids in medium HDL	228	-0.0266837	0.0118697	0.0245735	0.000910859	0.0237718	0.969469	-0.00554962	0.0110839	0.616588	0.181914
Type 2 Diabetes	Medium HDL	Total lipids in medium HDL	228	-0.0380871	0.0114979	0.000924583	-0.00185675	0.0229505	0.935591	-0.0145323	0.0100086	0.146505	0.0699347
Type 2 Diabetes	Medium HDL	Triglycerides in medium HDL	228	0.0616545	0.0151551	4.73706e-05	0.0144141	0.030258	0.634269	0.0305984	0.0103923	0.00323655	0.0730571
Type 2 Diabetes	Medium LDL	Cholesterol in medium LDL	228	-0.0344302	0.0161339	0.03284	-0.0740019	0.032299	0.0228762	-0.0340695	0.0106565	0.0013884	0.158968
Type 2 Diabetes	Medium LDL	Cholesteryl esters in medium LDL	228	-0.0229294	0.0160576	0.153308	-0.0679378	0.0321027	0.035416	-0.0255649	0.00975825	0.00879745	0.107227
Type 2 Diabetes	Medium LDL	Concentration of medium LDL particles	228	-0.0271081	0.0153319	0.0770467	-0.0683572	0.0306656	0.02679	-0.0229121	0.010564	0.030091	0.122158
Type 2 Diabetes	Medium LDL	Free cholesterol in medium LDL	228	-0.0633247	0.0163507	0.000107551	-0.085695	0.0328337	0.00966013	-0.0560597	0.0119228	2.57785e-06	0.432756
Type 2 Diabetes	Medium LDL	Phospholipids in medium LDL	228	-0.0336793	0.0170998	0.0488873	-0.0768093	0.0342246	0.0257836	-0.0330675	0.0095941	0.000567587	0.147437
Type 2 Diabetes	Medium LDL	Total lipids in medium LDL	228	-0.0299833	0.0165856	0.0706393	-0.0729899	0.0331862	0.0288626	-0.0285887	0.0101988	0.00506077	0.136354
Type 2 Diabetes	Medium LDL	Triglycerides in medium LDL	228	0.0491688	0.0170178	0.00386157	-0.0126296	0.0338896	0.709744	0.0280543	0.0108311	0.00959298	0.0365368
Type 2 Diabetes	Medium VLDL	Cholesterol in medium VLDL	228	-0.0550452	0.0143694	0.000127766	-0.08488	0.0288027	0.00354565	-0.0540142	0.0118196	4.87951e-06	0.23341
Type 2 Diabetes	Medium VLDL	Cholesteryl esters in medium VLDL	228	-0.0752056	0.0143451	1.5832e-07	-0.0918283	0.0288167	0.00164271	-0.0615708	0.0126302	1.08868e-06	0.506486
Type 2 Diabetes	Medium VLDL	Concentration of medium VLDL particles	228	-0.003536	0.0153001	0.81723	-0.0576187	0.0304834	0.0600156	0.00264857	0.00995662	0.790231	0.0418654
Type 2 Diabetes	Medium VLDL	Free cholesterol in medium VLDL	228	-0.0235994	0.0147962	0.11072	-0.0698667	0.0295389	0.0188641	-0.0207793	0.0107243	0.0526732	0.0721335
Type 2 Diabetes	Medium VLDL	Phospholipids in medium VLDL	228	-0.00833156	0.0152436	0.58468	-0.0606145	0.0303874	0.0472744	-0.00503277	0.0103942	0.628252	0.0483944
Type 2 Diabetes	Medium VLDL	Total lipids in medium VLDL	228	0.0139468	0.0157232	0.375068	-0.0446363	0.0312942	0.155148	0.0132359	0.0105867	0.211213	0.0318751
Type 2 Diabetes	Medium VLDL	Triglycerides in medium VLDL	228	0.0588431	0.016545	0.000375761	-0.00642436	0.0328886	0.845305	0.0430068	0.0112426	0.000130598	0.0229961
Type 2 Diabetes	Other lipids	Phosphatidylcholines	228	-0.0432263	0.0103744	3.09158e-05	-0.0304961	0.0208376	0.144716	-0.030796	0.0128935	0.0169179	0.481728
Type 2 Diabetes	Other lipids	Phosphoglycerides	228	-0.0342379	0.0116889	0.00339941	-0.0352611	0.023503	0.134938	-0.0277503	0.0128057	0.0302327	0.959993
Type 2 Diabetes	Other lipids	Sphingomyelins	228	-0.0780867	0.015072	2.20795e-07	-0.0746689	0.0303058	0.0144917	-0.054966	0.0116275	2.27613e-06	0.896614
Type 2 Diabetes	Other lipids	Total cholines	228	-0.0486022	0.0110402	1.07101e-05	-0.0406286	0.0221905	0.0684317	-0.0336919	0.0130742	0.00996686	0.678917
Type 2 Diabetes	Phospholipids	Phospholipids in HDL	228	-0.0506353	0.0109191	3.52954e-06	-0.00734745	0.0217018	0.735252	-0.0260617	0.00992723	0.00865797	0.0223101
Type 2 Diabetes	Phospholipids	Phospholipids in LDL	228	-0.0547376	0.0165324	0.000929891	-0.0860561	0.0331567	0.0100659	-0.0491642	0.0115753	2.16337e-05	0.27708
Type 2 Diabetes	Phospholipids	Phospholipids in VLDL	228	0.0335903	0.0159808	0.0355605	-0.0327018	0.0317282	0.30379	0.0289535	0.0108171	0.00743671	0.0167494
Type 2 Diabetes	Phospholipids	Total phospholipids in lipoprotein particles	228	-0.048142	0.0122983	9.05783e-05	-0.0553528	0.0247227	0.0261335	-0.0414297	0.0127558	0.00116259	0.736853
Type 2 Diabetes	Small HDL	Cholesterol in small HDL	228	-0.0159973	0.0121112	0.186544	-0.0281704	0.0243339	0.248223	-0.0028146	0.0130693	0.829487	0.564483
Type 2 Diabetes	Small HDL	Cholesteryl esters in small HDL	228	-0.0156047	0.0116032	0.178669	-0.026138	0.0233166	0.263475	2.35559e-06	0.0137072	0.999863	0.602811
Type 2 Diabetes	Small HDL	Concentration of small HDL particles	228	-0.00699904	0.0129309	0.588325	-0.0279254	0.0259503	0.283025	-0.000904654	0.0131994	0.945358	0.353267
Type 2 Diabetes	Small HDL	Free cholesterol in small HDL	228	-0.0158344	0.012826	0.216997	-0.0304413	0.0257646	0.238639	-0.0135966	0.0127512	0.286288	0.513799
Type 2 Diabetes	Small HDL	Phospholipids in small HDL	228	0.0163343	0.0144523	0.258381	-0.00677078	0.0290048	0.815634	0.0132912	0.0122739	0.278862	0.359139
Type 2 Diabetes	Small HDL	Total lipids in small HDL	228	0.0131832	0.0143204	0.357266	-0.0132578	0.0287221	0.644821	0.00863153	0.0128563	0.501975	0.289419
Type 2 Diabetes	Small HDL	Triglycerides in small HDL	228	0.0850494	0.0171896	7.50879e-07	0.0134546	0.0341254	0.693755	0.0575008	0.0109487	1.50592e-07	0.0163108
Type 2 Diabetes	Small LDL	Cholesterol in small LDL	228	-0.0413908	0.0168483	0.0140231	-0.078703	0.0337577	0.020612	-0.0345306	0.0104018	0.000901268	0.20364
Type 2 Diabetes	Small LDL	Cholesteryl esters in small LDL	228	-0.0291925	0.0166854	0.0801908	-0.0714897	0.0333934	0.0333581	-0.0249518	0.0103321	0.0157362	0.145392
Type 2 Diabetes	Small LDL	Concentration of small LDL particles	228	-0.026809	0.0161455	0.0968221	-0.0690153	0.0323033	0.0337152	-0.0212376	0.0100093	0.0338556	0.133181
Type 2 Diabetes	Small LDL	Free cholesterol in small LDL	228	-0.0686517	0.0172923	7.18488e-05	-0.0894975	0.0347365	0.010618	-0.0621479	0.011776	1.30956e-07	0.489518
Type 2 Diabetes	Small LDL	Phospholipids in small LDL	228	-0.047605	0.0187044	0.0109239	-0.0861094	0.0374972	0.0225676	-0.041202	0.00981459	2.69244e-05	0.237482
Type 2 Diabetes	Small LDL	Total lipids in small LDL	228	-0.0367548	0.0175523	0.0362584	-0.0782125	0.0351512	0.0270673	-0.0319359	0.0102748	0.00188239	0.175052
Type 2 Diabetes	Small LDL	Triglycerides in small LDL	228	0.0587972	0.0170611	0.000568394	-0.0029063	0.0339786	0.931913	0.0369258	0.010965	0.000758243	0.0373148
Type 2 Diabetes	Small VLDL	Cholesterol in small VLDL	228	-0.0102844	0.0149077	0.490274	-0.065264	0.0296771	0.028882	-0.00829262	0.0101098	0.41207	0.0336756
Type 2 Diabetes	Small VLDL	Cholesteryl esters in small VLDL	228	-0.000642086	0.0148358	0.965479	-0.0598746	0.0294824	0.0434406	-0.00215158	0.0100783	0.830947	0.021373
Type 2 Diabetes	Small VLDL	Concentration of small VLDL particles	228	0.0334297	0.015981	0.0364528	-0.0344584	0.0317086	0.278318	0.0240795	0.01042	0.0208387	0.0142658
Type 2 Diabetes	Small VLDL	Free cholesterol in small VLDL	228	-0.0268579	0.0149749	0.0728892	-0.0732951	0.0298993	0.0149887	-0.0203861	0.0105298	0.0528632	0.0745482
Type 2 Diabetes	Small VLDL	Phospholipids in small VLDL	228	-0.00164254	0.0155552	0.915904	-0.0593826	0.0309622	0.0563831	0.00167302	0.0102582	0.870447	0.032529
Type 2 Diabetes	Small VLDL	Total lipids in small VLDL	228	0.0291672	0.0159266	0.0670475	-0.0377447	0.0316099	0.2337	0.0215274	0.0108273	0.0467838	0.0153859
Type 2 Diabetes	Small VLDL	Triglycerides in small VLDL	228	0.071655	0.0165552	1.50306e-05	0.00268211	0.0328653	0.93503	0.0510861	0.0106649	1.66688e-06	0.0162767
Type 2 Diabetes	Total lipids	Total lipids in HDL	228	-0.0621735	0.0107985	8.5312e-09	-0.0121767	0.0213705	0.569385	-0.0348033	0.00944643	0.00022935	0.00748774
Type 2 Diabetes	Total lipids	Total lipids in LDL	228	-0.0522343	0.0164106	0.00145777	-0.0824241	0.0329171	0.0129867	-0.0505026	0.0112844	7.62635e-06	0.291225
Type 2 Diabetes	Total lipids	Total lipids in lipoprotein particles	228	-0.0326647	0.0144389	0.0236808	-0.0609799	0.0289519	0.0362864	-0.03579	0.011006	0.00114654	0.260466
Type 2 Diabetes	Total lipids	Total lipids in VLDL	228	0.0469017	0.0162787	0.00396199	-0.0203132	0.0323235	0.530353	0.0344233	0.0110114	0.00177116	0.0172685
Type 2 Diabetes	Triglycerides	Total triglycerides	228	0.0709173	0.0167657	2.33782e-05	0.00310176	0.0333079	0.925888	0.0519546	0.0111923	3.45084e-06	0.0197109
Type 2 Diabetes	Triglycerides	Triglycerides in HDL	228	0.0585637	0.0147039	6.80905e-05	0.0127351	0.0293575	0.664852	0.0178079	0.0102906	0.0835408	0.0730931
Type 2 Diabetes	Triglycerides	Triglycerides in LDL	228	0.0437469	0.0163006	0.00727978	-0.0174495	0.0324396	0.591171	0.0173988	0.0110482	0.115301	0.0305916
Type 2 Diabetes	Triglycerides	Triglycerides in VLDL	228	0.0728069	0.0167187	1.33183e-05	0.00573862	0.0332212	0.863011	0.0574308	0.0114424	5.19135e-07	0.0207574
Type 2 Diabetes	Very large HDL	Cholesterol in very large HDL	228	-0.0984831	0.0151797	8.70905e-11	-0.0290556	0.0300566	0.334729	-0.0578397	0.0105735	4.49408e-08	0.00826893
Type 2 Diabetes	Very large HDL	Cholesteryl esters in very large HDL	228	-0.0996134	0.0148927	2.25105e-11	-0.0279167	0.0294383	0.343983	-0.0544985	0.0100204	5.36558e-08	0.00540074
Type 2 Diabetes	Very large HDL	Concentration of very large HDL particles	228	-0.0910354	0.0133993	1.09046e-11	-0.0254817	0.0264713	0.33677	-0.0526966	0.0102572	2.78409e-07	0.00468355
Type 2 Diabetes	Very large HDL	Free cholesterol in very large HDL	228	-0.0894926	0.0159693	2.09413e-08	-0.0317261	0.0318049	0.319578	-0.0557721	0.0106128	1.4787e-07	0.0372832
Type 2 Diabetes	Very large HDL	Phospholipids in very large HDL	228	-0.0825133	0.0138806	2.7726e-09	-0.013507	0.0274043	0.622576	-0.0431705	0.0100466	1.73123e-05	0.00404261
Type 2 Diabetes	Very large HDL	Total lipids in very large HDL	228	-0.0887382	0.0141363	3.44471e-10	-0.0205284	0.0279402	0.463267	-0.0476726	0.0100858	2.28221e-06	0.00529314
Type 2 Diabetes	Very large HDL	Triglycerides in very large HDL	228	0.0146733	0.0116545	0.208022	-0.00261575	0.0233984	0.911088	0.00547529	0.010046	0.585739	0.394952
Type 2 Diabetes	Very large VLDL	Cholesterol in very large VLDL	228	0.0487842	0.0161387	0.00250448	-0.0205646	0.0320115	0.521257	0.0395207	0.0111166	0.000377807	0.0131696
Type 2 Diabetes	Very large VLDL	Cholesteryl esters in very large VLDL	228	0.034415	0.0157742	0.0291293	-0.0334384	0.0312873	0.286321	0.0292611	0.0109211	0.00737719	0.0130717
Type 2 Diabetes	Very large VLDL	Concentration of very large VLDL particles	228	0.0730124	0.0167927	1.37463e-05	0.00218561	0.0333255	0.947767	0.0520457	0.0111419	2.9951e-06	0.014984
Type 2 Diabetes	Very large VLDL	Free cholesterol in very large VLDL	228	0.0622336	0.0162592	0.000129405	-0.00698016	0.0322589	0.828887	0.0503227	0.0111751	6.69634e-06	0.0140625
Type 2 Diabetes	Very large VLDL	Phospholipids in very large VLDL	228	0.0677453	0.0164058	3.63777e-05	-0.00157352	0.0325562	0.961494	0.0553521	0.0115847	1.77017e-06	0.0148026
Type 2 Diabetes	Very large VLDL	Total lipids in very large VLDL	228	0.0726946	0.0166743	1.30258e-05	0.00371549	0.0331076	0.910745	0.0552736	0.0110758	6.02239e-07	0.0170558
Type 2 Diabetes	Very large VLDL	Triglycerides in very large VLDL	228	0.0817943	0.0168087	1.13769e-06	0.0143969	0.0334003	0.666849	0.0653403	0.0112608	6.53555e-09	0.0208179
Type 2 Diabetes	Very small VLDL	Cholesterol in very small VLDL	228	-0.0583283	0.0132041	9.9872e-06	-0.0821484	0.0264878	0.00217141	-0.0585172	0.0121659	1.50979e-06	0.3007
Type 2 Diabetes	Very small VLDL	Cholesteryl esters in very small VLDL	228	-0.0679054	0.0132968	3.2752e-07	-0.0851513	0.0267046	0.00163186	-0.06128	0.0124193	8.0464e-07	0.457091
Type 2 Diabetes	Very small VLDL	Concentration of very small VLDL particles	228	-0.0255025	0.0136007	0.0607814	-0.0700873	0.0271337	0.010424	-0.0290189	0.0104351	0.00542106	0.0593233
Type 2 Diabetes	Very small VLDL	Free cholesterol in very small VLDL	228	-0.0322656	0.0131995	0.014507	-0.0716141	0.0263693	0.00712238	-0.0330026	0.0107329	0.0021058	0.0865764
Type 2 Diabetes	Very small VLDL	Phospholipids in very small VLDL	228	-0.0125705	0.0132436	0.342533	-0.0607603	0.0263728	0.0221368	-0.0209601	0.0104362	0.0446005	0.0361595
Type 2 Diabetes	Very small VLDL	Total lipids in very small VLDL	228	-0.0223355	0.0132268	0.0912859	-0.0654968	0.0263897	0.0137965	-0.0314552	0.0101867	0.00201589	0.0605024
Type 2 Diabetes	Very small VLDL	Triglycerides in very small VLDL	228	0.0588647	0.0155051	0.00014677	-0.00741969	0.030761	0.809616	0.0220774	0.0101104	0.0289886	0.0136609

## Sheet: SD9
Supplementary Data 9: Effect of genetically predicted circulating metabolites (SD) on fasting glucose (FG, mmol/L)
				Inverse variance weighted				Weighted median			MR-Egger
Exposure	Group	Outcome	No. of SNP	Beta	Standard error	p-value	I2	Beta	Standard error	p-value	Beta	Standard error	p-value	p-value (Egger's Intercept)
Free cholesterol in small HDL	Small HDL	Fasting Glucose	51	-0.0641968	0.0190195	0.0007373	0.900711	-0.0368559	0.0117298	0.00167755	-0.122776	0.0376746	0.00203624	0.0798888
Concentration of small HDL particles	Small HDL	Fasting Glucose	46	-0.064497	0.0194615	0.00091947	0.900489	-0.0198073	0.0105915	0.0614687	-0.0832941	0.0349268	0.021462	0.51905
Linoleic acid	Fatty acids	Fasting Glucose	50	-0.0550769	0.0175829	0.00173375	0.895641	-0.0278814	0.0111653	0.0125199	-0.030324	0.0388075	0.438408	0.477203
Cholesteryl esters in HDL	Cholesteryl esters	Fasting Glucose	95	-0.0299529	0.00957751	0.00176347	0.782243	-0.0225394	0.00779603	0.00383851	-0.0213546	0.0158471	0.18108	0.496835
Omega-6 fatty acids	Fatty acids	Fasting Glucose	58	-0.0465749	0.0150055	0.00191018	0.866261	-0.0257191	0.0102009	0.0116936	-0.036927	0.0309393	0.237692	0.722113
Concentration of medium HDL particles	Medium HDL	Fasting Glucose	75	-0.0442131	0.0144115	0.00215567	0.883828	-0.0276207	0.00880175	0.00170052	-0.0270218	0.0250722	0.28469	0.404341
HDL cholesterol	Cholesterol	Fasting Glucose	94	-0.029305	0.00970153	0.00252222	0.78736	-0.0225778	0.00789754	0.00425188	-0.0188328	0.016006	0.242387	0.412393
Phospholipids in medium HDL	Medium HDL	Fasting Glucose	66	-0.0448198	0.0151821	0.00315575	0.884496	-0.0314124	0.0093713	0.00080237	-0.0350577	0.0282	0.218336	0.681804
Total lipids in medium HDL	Medium HDL	Fasting Glucose	67	-0.0428415	0.0145353	0.00320446	0.87866	-0.0285115	0.00936727	0.00233659	-0.0314832	0.0263056	0.235721	0.605296
Phospholipids in small HDL	Small HDL	Fasting Glucose	54	-0.0521627	0.0181815	0.00411774	0.898413	-0.0249306	0.0118392	0.0352247	-0.0996443	0.0320605	0.0030513	0.0806659
Total lipids in small HDL	Small HDL	Fasting Glucose	48	-0.0552541	0.0195592	0.00472846	0.906906	-0.0187602	0.0111887	0.0936002	-0.101769	0.0345166	0.00500513	0.111487
Cholesterol in small HDL	Small HDL	Fasting Glucose	51	-0.0562048	0.0200848	0.00513608	0.907798	-0.0213797	0.0111765	0.0557601	-0.0877748	0.0363483	0.0195205	0.302667
Apolipoprotein A1	Apolipoproteins	Fasting Glucose	71	-0.0398023	0.0142919	0.0053534	0.883843	-0.0277455	0.0082561	0.00077772	-0.0256912	0.0242706	0.293505	0.473541
Concentration of HDL particles	Lipoprotein particle concentrations	Fasting Glucose	67	-0.0463849	0.0169243	0.00613017	0.897725	-0.0288054	0.0103972	0.00559721	-0.0497085	0.0315319	0.119777	0.900669
Cholesterol in medium HDL	Medium HDL	Fasting Glucose	85	-0.0367235	0.0134414	0.00629267	0.874576	-0.0245907	0.00896363	0.00608097	-0.0165739	0.0230283	0.473719	0.284566
Total concentration of lipoprotein particles	Lipoprotein particle concentrations	Fasting Glucose	63	-0.0486612	0.0181944	0.00748386	0.902721	-0.0321304	0.0114419	0.004983	-0.0638387	0.0348144	0.0715804	0.610151
Free cholesterol in medium HDL	Medium HDL	Fasting Glucose	82	-0.0357533	0.013409	0.00766762	0.879653	-0.0265254	0.0081743	0.00117458	-0.0116626	0.0225367	0.60624	0.188411
Cholesteryl esters in medium HDL	Medium HDL	Fasting Glucose	85	-0.0408523	0.0155076	0.00843001	0.874424	-0.023719	0.010705	0.0267132	-0.0146669	0.0305272	0.632168	0.322217
Total lipids in HDL	Total lipids	Fasting Glucose	85	-0.0256145	0.0103166	0.0130343	0.811396	-0.0249723	0.00742327	0.00076807	-0.0180621	0.0175017	0.30506	0.59379
Phospholipids in HDL	Phospholipids	Fasting Glucose	73	-0.0250054	0.011016	0.0232118	0.819948	-0.0258771	0.00778007	0.00088077	-0.0264308	0.0185606	0.158818	0.923961
Total cholines	Other lipids	Fasting Glucose	61	-0.0383153	0.0168841	0.0232495	0.902263	-0.0208631	0.00923526	0.0238788	-0.0455965	0.0317086	0.155721	0.786471
Monounsaturated fatty acids	Fatty acids	Fasting Glucose	58	-0.0315549	0.0152849	0.0389743	0.890382	0.00558285	0.010099	0.580392	-0.0595647	0.0247567	0.0194542	0.158176
Phosphatidylcholines	Other lipids	Fasting Glucose	59	-0.0318152	0.0155697	0.0410132	0.896749	-0.0185909	0.00860807	0.0307956	-0.0411364	0.0274156	0.13901	0.680057
Total lipids in lipoprotein particles	Total lipids	Fasting Glucose	63	-0.0357091	0.0174991	0.0412887	0.899232	-0.0231207	0.00980404	0.0183595	-0.07315	0.0362758	0.048157	0.2437
Phosphoglycerides	Other lipids	Fasting Glucose	56	-0.0349075	0.0171156	0.0413987	0.907455	-0.0208606	0.00932435	0.0252722	-0.0516689	0.0312943	0.10453	0.524069
Saturated fatty acids	Fatty acids	Fasting Glucose	53	-0.0376514	0.0185375	0.0422452	0.905559	-0.0292923	0.0118829	0.013698	-0.0890585	0.0323634	0.0081857	0.0610913
Cholesteryl esters in small LDL	Small LDL	Fasting Glucose	52	-0.0324551	0.0166439	0.0511797	0.886221	-0.0280267	0.00942498	0.00294272	-0.0421972	0.0310756	0.180595	0.711081
Degree of unsaturation	Fatty acids	Fasting Glucose	48	0.0293634	0.0151971	0.053338	0.923687	0.0431567	0.00524701	1.9519e-16	0.0541497	0.0189559	0.00640748	0.0441464
Cholesteryl esters in small HDL	Small HDL	Fasting Glucose	48	-0.0376197	0.0196245	0.0552407	0.917301	-0.0115693	0.0113181	0.306689	-0.0433567	0.0342313	0.211681	0.838012
Free cholesterol in HDL	Free cholesterol	Fasting Glucose	82	-0.0191953	0.0100851	0.0569966	0.811211	-0.021917	0.00704558	0.00186612	-0.0079937	0.0165554	0.630522	0.395634
Total phospholipids in lipoprotein particles	Phospholipids	Fasting Glucose	61	-0.0328552	0.017274	0.057171	0.901885	-0.023722	0.00976883	0.0151682	-0.0492013	0.0349702	0.164688	0.592163
Total fatty acids	Fatty acids	Fasting Glucose	59	-0.0305719	0.0161324	0.0580851	0.898905	-0.0107435	0.0101896	0.291716	-0.0757957	0.0274152	0.00766168	0.0487695
Total esterified cholesterol	Cholesteryl esters	Fasting Glucose	63	-0.0312557	0.016912	0.0645834	0.883861	-0.0315043	0.00967009	0.00112236	-0.0168956	0.0333164	0.613896	0.617942
Total cholesterol	Cholesterol	Fasting Glucose	61	-0.0304931	0.0168222	0.0698826	0.884097	-0.0318451	0.0090816	0.00045395	-0.0147727	0.0325914	0.652017	0.57466
Phospholipids in large HDL	Large HDL	Fasting Glucose	89	-0.0183945	0.0102594	0.0729835	0.834786	-0.0213555	0.00642456	0.00088722	0.00179661	0.0158404	0.909959	0.100265
Cholesteryl esters in LDL	Cholesteryl esters	Fasting Glucose	46	-0.033106	0.0186357	0.075653	0.898999	-0.0283312	0.00910916	0.00186966	-0.0359317	0.0343743	0.30159	0.922147
Cholesterol in medium LDL	Medium LDL	Fasting Glucose	48	-0.0342615	0.0194616	0.0783292	0.908864	-0.0291692	0.00945055	0.00202522	-0.0548167	0.036674	0.141821	0.510736
Cholesteryl esters in medium LDL	Medium LDL	Fasting Glucose	52	-0.0327453	0.0188548	0.0824381	0.906599	-0.0298637	0.00919696	0.00116575	-0.0688248	0.0359877	0.0615548	0.24541
Phospholipids in medium LDL	Medium LDL	Fasting Glucose	47	-0.0332825	0.019237	0.0836063	0.913095	-0.0281327	0.00909382	0.00197741	-0.0548388	0.0346838	0.120858	0.458037
Total lipids in LDL	Total lipids	Fasting Glucose	47	-0.0314884	0.0182947	0.0852194	0.898124	-0.0276874	0.00881859	0.00169143	-0.0321506	0.0326726	0.330366	0.980494
Total free cholesterol	Free cholesterol	Fasting Glucose	59	-0.027907	0.0162432	0.0857823	0.879479	-0.0311895	0.00904912	0.0005675	-0.0225405	0.0312564	0.473766	0.840955
Total lipids in medium LDL	Medium LDL	Fasting Glucose	48	-0.0330412	0.0193887	0.0883535	0.911478	-0.0290829	0.00893804	0.00113859	-0.0674303	0.03605	0.0677896	0.264265
Free cholesterol in large LDL	Large LDL	Fasting Glucose	56	-0.0236991	0.0140895	0.0925618	0.834738	-0.0278617	0.00874227	0.00143753	-0.0078007	0.0239524	0.745928	0.41466
Total lipids in large LDL	Large LDL	Fasting Glucose	49	-0.0296614	0.0179449	0.0983479	0.895359	-0.0284585	0.00869518	0.00106449	-0.0175721	0.0318769	0.584074	0.647173
Total lipids in small LDL	Small LDL	Fasting Glucose	49	-0.0299793	0.0185636	0.106322	0.908814	-0.0263546	0.00817238	0.00126043	-0.0376086	0.0327606	0.256786	0.777697
Cholesteryl esters in large LDL	Large LDL	Fasting Glucose	49	-0.0288576	0.0180235	0.109353	0.894357	-0.0291615	0.0093144	0.00174334	-0.0260038	0.0325811	0.428812	0.916321
LDL cholesterol	Cholesterol	Fasting Glucose	48	-0.0292083	0.0182973	0.110417	0.895979	-0.0269523	0.00889362	0.00244136	-0.0255141	0.0319784	0.429055	0.88802
Triglycerides in medium LDL	Medium LDL	Fasting Glucose	66	-0.0225293	0.0142563	0.114038	0.900543	-0.0175656	0.00869478	0.0433582	-0.0389741	0.0235898	0.103402	0.384372
Average diameter for LDL particles	Lipoprotein particle sizes	Fasting Glucose	35	-0.0356003	0.0229917	0.121527	0.879701	-0.0268159	0.0136912	0.0501562	-0.0211894	0.04269	0.622933	0.689748
Albumin	Fluid balance	Fasting Glucose	28	-0.0532455	0.0344564	0.122273	0.930255	-0.0248002	0.0150614	0.0996384	-0.0322206	0.0551884	0.564366	0.626668
Triglycerides in very large HDL	Very large HDL	Fasting Glucose	62	-0.0181183	0.011812	0.125058	0.885476	-0.0123397	0.00614162	0.0445173	-0.008116	0.0179287	0.652413	0.45996
Phospholipids in medium VLDL	Medium VLDL	Fasting Glucose	65	-0.0220235	0.0143669	0.125294	0.869348	-0.0145169	0.00911027	0.111056	-0.0172511	0.0265122	0.517615	0.830572
Cholesterol in small LDL	Small LDL	Fasting Glucose	51	-0.0280632	0.0184012	0.12724	0.903902	-0.0265447	0.00871207	0.00231221	-0.0433005	0.0324724	0.188548	0.570373
Cholesteryl esters in IDL	IDL	Fasting Glucose	61	-0.0209054	0.013733	0.127941	0.831209	-0.0278069	0.00902753	0.00206836	-0.016796	0.0247082	0.499306	0.841545
Polyunsaturated fatty acids	Fatty acids	Fasting Glucose	60	-0.0230971	0.0153308	0.131918	0.897873	-0.0101134	0.00965417	0.29484	-0.0205904	0.0306482	0.504359	0.92486
Concentration of large HDL particles	Large HDL	Fasting Glucose	101	-0.0175105	0.0116267	0.132052	0.877795	-0.020757	0.00670588	0.0019659	-0.0017398	0.0177837	0.922263	0.244665
Triglycerides in medium HDL	Medium HDL	Fasting Glucose	56	-0.0225814	0.0152253	0.138034	0.910615	-0.0117288	0.00933843	0.209125	-0.0254927	0.024714	0.3069	0.881024
Total lipids in IDL	IDL	Fasting Glucose	60	-0.0189923	0.012826	0.138669	0.8247	-0.0282027	0.0084349	0.00082708	-0.0141805	0.0223459	0.52819	0.792713
Triglycerides in small LDL	Small LDL	Fasting Glucose	63	-0.0205882	0.0139384	0.139653	0.891776	-0.0037181	0.00987856	0.706632	-0.0369627	0.0228145	0.110361	0.367785
Cholesterol in large LDL	Large LDL	Fasting Glucose	51	-0.026389	0.0179435	0.141379	0.893711	-0.0287122	0.00901773	0.00145271	-0.0134879	0.0313876	0.669282	0.61735
Free cholesterol in LDL	Free cholesterol	Fasting Glucose	53	-0.0203381	0.0139308	0.144307	0.827825	-0.0265079	0.00894462	0.00304102	-0.0120418	0.0234521	0.609846	0.660612
Triglycerides in large LDL	Large LDL	Fasting Glucose	68	-0.0179343	0.0122968	0.144715	0.886716	-0.0135541	0.00658459	0.0395458	-0.037542	0.019147	0.054133	0.187865
Cholesterol in IDL	IDL	Fasting Glucose	63	-0.0194019	0.0133516	0.14618	0.827332	-0.0275712	0.00957423	0.00398016	-0.0147709	0.0238486	0.537984	0.814854
Concentration of large LDL particles	Large LDL	Fasting Glucose	58	-0.0229558	0.0158887	0.148517	0.884922	-0.0261267	0.0083031	0.00165172	-0.0296313	0.0276469	0.288419	0.768145
Triglycerides in LDL	Triglycerides	Fasting Glucose	71	-0.0186313	0.0132704	0.160326	0.898625	-0.0146466	0.00730319	0.0449083	-0.0356572	0.0212714	0.0982059	0.309446
Total lipids in large HDL	Large HDL	Fasting Glucose	104	-0.015807	0.0115569	0.17139	0.876203	-0.0210988	0.00714766	0.00315885	-0.000814	0.0177522	0.963515	0.268876
Phospholipids in large LDL	Large LDL	Fasting Glucose	48	-0.0253847	0.0186931	0.174474	0.899624	-0.0281526	0.00899825	0.00175594	-0.0156867	0.0319535	0.625816	0.708612
Cholesteryl esters in large HDL	Large HDL	Fasting Glucose	106	-0.0154397	0.0114622	0.177975	0.876446	-0.0209568	0.00726855	0.00393635	0.00638405	0.0177352	0.719604	0.111725
Concentration of LDL particles	Lipoprotein particle concentrations	Fasting Glucose	54	-0.0233941	0.0175734	0.183116	0.902934	-0.0254952	0.00847841	0.00263781	-0.0218877	0.0318421	0.494897	0.954787
Free cholesterol in medium VLDL	Medium VLDL	Fasting Glucose	61	-0.0219674	0.0165479	0.184342	0.895056	-0.0232673	0.00914256	0.0109295	-0.0224457	0.0308859	0.470264	0.985379
Apolipoprotein B	Apolipoproteins	Fasting Glucose	53	-0.0231774	0.0175697	0.187112	0.903887	-0.0254515	0.00858601	0.0030337	-0.0190108	0.0321035	0.556351	0.876876
Phospholipids in LDL	Phospholipids	Fasting Glucose	49	-0.0237553	0.0180525	0.188208	0.899219	-0.0265668	0.00878039	0.00248059	-0.0328132	0.0305574	0.288384	0.713632
Triglycerides in HDL	Triglycerides	Fasting Glucose	61	-0.0185585	0.0141157	0.188597	0.903471	-0.0133584	0.00848598	0.115447	-0.0240466	0.021406	0.265837	0.73281
Total cholesterol minus HDL-C	Cholesterol	Fasting Glucose	50	-0.0236523	0.0180247	0.189448	0.899146	-0.0268364	0.00928957	0.00386626	-0.0323309	0.0330387	0.332697	0.754365
Lactate	Glycolysis related metabolites	Fasting Glucose	12	-0.0995653	0.0761553	0.191078	0.951896	-0.0124493	0.0242872	0.60824	0.0582691	0.280648	0.83969	0.570995
Triglycerides in IDL	IDL	Fasting Glucose	62	-0.0157919	0.0122116	0.195945	0.894923	-0.0119698	0.00621907	0.0542678	-0.0284509	0.0187296	0.134006	0.375686
Cholesterol in large HDL	Large HDL	Fasting Glucose	106	-0.0147119	0.0114879	0.200317	0.875524	-0.0212708	0.00717496	0.00303082	0.00486271	0.0176517	0.783493	0.148691
Sphingomyelins	Other lipids	Fasting Glucose	64	-0.0227405	0.0180206	0.206979	0.911466	-0.0294842	0.00930556	0.00153253	0.01383	0.0328032	0.67477	0.188149
Free cholesterol in large HDL	Large HDL	Fasting Glucose	102	-0.0143438	0.0115878	0.215774	0.877117	-0.0209285	0.00672684	0.0018633	0.00373598	0.0174751	0.831147	0.171454
Total triglycerides	Triglycerides	Fasting Glucose	65	-0.0182183	0.0147958	0.218205	0.891838	0.0141095	0.0102975	0.170631	-0.032383	0.0233156	0.169754	0.433846
Glycoprotein acetyls	Inflammation	Fasting Glucose	57	-0.0212003	0.0176826	0.230552	0.892118	0.00519157	0.011111	0.640325	-0.0630911	0.0299271	0.0395875	0.091146
Free cholesterol in medium LDL	Medium LDL	Fasting Glucose	49	-0.0222283	0.0187755	0.236452	0.903055	-0.0269576	0.00879536	0.00217688	-0.0176779	0.0316229	0.5788	0.858055
Remnant cholesterol (non-HDL, non-LDL-cholesterol)	Cholesterol	Fasting Glucose	52	-0.0209198	0.0180264	0.245842	0.904894	-0.026388	0.00911793	0.0038027	-0.0191461	0.0342061	0.578164	0.951405
Phospholipids in small LDL	Small LDL	Fasting Glucose	51	-0.0191187	0.0166357	0.25045	0.89788	-0.0236796	0.00770788	0.00212543	-0.0118874	0.0266698	0.65776	0.728663
Concentration of small LDL particles	Small LDL	Fasting Glucose	56	-0.0174327	0.0163063	0.285035	0.88865	-0.0258852	0.0088392	0.00340644	-0.0276327	0.0304158	0.367651	0.691818
Triglycerides in VLDL	Triglycerides	Fasting Glucose	64	-0.0160033	0.0150235	0.286779	0.893197	0.0142843	0.0101515	0.159394	-0.026185	0.0232911	0.265241	0.567859
Concentration of very large HDL particles	Very large HDL	Fasting Glucose	92	-0.0101562	0.00962149	0.291165	0.820663	-0.017382	0.0072724	0.0168424	0.00374511	0.0141807	0.792307	0.186974
Free cholesterol in small VLDL	Small VLDL	Fasting Glucose	57	-0.0165592	0.0158142	0.295049	0.886713	-0.0233257	0.0087484	0.00766949	-0.0259774	0.0296417	0.384636	0.707748
Acetate	Ketone bodies	Fasting Glucose	6	0.154379	0.148435	0.298317	0.978655	0.0187385	0.0288496	0.516001	-0.209642	0.364236	0.595738	0.336797
Concentration of medium VLDL particles	Medium VLDL	Fasting Glucose	63	-0.016485	0.0159023	0.299903	0.888868	-0.0078601	0.00995215	0.429649	-0.0115754	0.0300319	0.701256	0.84736
Clinical LDL cholesterol	Cholesterol	Fasting Glucose	46	-0.0198357	0.0191582	0.300498	0.904837	-0.0269394	0.0090022	0.00276669	-0.0160636	0.032081	0.619064	0.883409
Triglycerides in large HDL	Large HDL	Fasting Glucose	52	-0.0126812	0.0124561	0.308644	0.900231	-0.0105933	0.00560476	0.0587508	0.00297741	0.0172365	0.863554	0.197979
Average diameter for HDL particles	Lipoprotein particle sizes	Fasting Glucose	101	-0.0122583	0.0120479	0.308933	0.884733	-0.0193661	0.00766086	0.0114738	0.0096622	0.0185721	0.604049	0.125953
Triglycerides in small HDL	Small HDL	Fasting Glucose	72	-0.013989	0.013774	0.309814	0.894901	0.0122214	0.0100138	0.222292	-0.0353113	0.0223384	0.118444	0.23034
Cholesteryl esters in chylomicrons and extremely large VLDL	Chylomicrons and extremely large VLDL	Fasting Glucose	60	-0.0151966	0.0150793	0.313561	0.898993	0.0129998	0.00965118	0.177993	-0.0306271	0.0233644	0.195076	0.390098
Concentration of medium LDL particles	Medium LDL	Fasting Glucose	48	-0.020114	0.0203223	0.322296	0.914616	-0.0235478	0.00998838	0.0183976	-0.0278171	0.0395556	0.48545	0.820785
Triglycerides in very small VLDL	Very small VLDL	Fasting Glucose	76	-0.0119192	0.0123352	0.333909	0.892002	-0.0142686	0.00784572	0.0689642	-0.0221393	0.0186198	0.238232	0.46495
Triglycerides in small VLDL	Small VLDL	Fasting Glucose	71	-0.0122178	0.0127107	0.336437	0.880039	0.0111319	0.00908037	0.220225	-0.0254232	0.0199172	0.206078	0.391528
Cholesterol in chylomicrons and extremely large VLDL	Chylomicrons and extremely large VLDL	Fasting Glucose	62	-0.0145706	0.015206	0.337955	0.897161	0.0134494	0.00991004	0.174734	-0.0321059	0.0234678	0.176388	0.330427
Free cholesterol in small LDL	Small LDL	Fasting Glucose	52	-0.013497	0.0141032	0.338559	0.850151	-0.0237171	0.00882603	0.0072058	-0.0019811	0.0227445	0.930938	0.520148
Triglycerides in medium VLDL	Medium VLDL	Fasting Glucose	62	-0.0138071	0.0151656	0.362601	0.897147	0.0137873	0.00964794	0.152992	-0.0294818	0.0239905	0.223909	0.401713
Docosahexaenoic acid	Fatty acids	Fasting Glucose	47	0.015009	0.0166506	0.367371	0.925048	0.0571939	0.00649468	1.2938e-18	0.0586233	0.0220462	0.0108132	0.0077082
Cholesteryl esters in very large HDL	Very large HDL	Fasting Glucose	97	-0.0102283	0.011358	0.367831	0.869644	-0.0234843	0.00738527	0.00147336	0.0139444	0.0169812	0.413606	0.0611556
Cholesterol in small VLDL	Small VLDL	Fasting Glucose	67	-0.0113372	0.012694	0.371795	0.853414	-0.013834	0.00885609	0.118268	-0.0214719	0.0235663	0.365595	0.610657
Free cholesterol in chylomicrons and extremely large VLDL	Chylomicrons and extremely large VLDL	Fasting Glucose	64	-0.0130876	0.0148985	0.379698	0.892596	0.013384	0.010305	0.19402	-0.0318245	0.0229544	0.170583	0.28785
Phospholipids in IDL	IDL	Fasting Glucose	61	-0.0103056	0.0117324	0.379734	0.81271	-0.0245841	0.00760926	0.00123438	-0.0120197	0.0197563	0.545259	0.9141
Citrate	Glycolysis related metabolites	Fasting Glucose	34	0.0163642	0.0190865	0.391239	0.829733	-0.0220539	0.0121756	0.0700927	-0.0622474	0.035667	0.0905407	0.016218
Omega-3 fatty acids	Fatty acids	Fasting Glucose	49	0.0115525	0.0136263	0.396543	0.922043	0.0497521	0.00574801	4.9057e-18	0.0352544	0.0184247	0.0617947	0.069505
Triglycerides in chylomicrons and extremely large VLDL	Chylomicrons and extremely large VLDL	Fasting Glucose	58	-0.0137287	0.0162941	0.399476	0.896566	0.00726404	0.00987916	0.462163	-0.0278214	0.0249728	0.270009	0.458284
Total lipids in medium VLDL	Medium VLDL	Fasting Glucose	58	-0.0142217	0.0170584	0.404447	0.90648	-0.0023593	0.0107343	0.826038	-0.0345455	0.0308351	0.267355	0.431493
Total lipids in chylomicrons and extremely large VLDL	Chylomicrons and extremely large VLDL	Fasting Glucose	64	-0.0126469	0.0154199	0.412122	0.892208	0.009355	0.0102866	0.363121	-0.0365134	0.0235014	0.125354	0.185325
Total lipids in very large VLDL	Very large VLDL	Fasting Glucose	63	-0.012559	0.0153526	0.413337	0.894898	0.0135812	0.0103639	0.190051	-0.0258735	0.0245161	0.29542	0.487538
Cholesteryl esters in small VLDL	Small VLDL	Fasting Glucose	74	-0.0093544	0.0117046	0.424167	0.843528	-0.0123592	0.00891078	0.165445	-0.0153786	0.0212409	0.471405	0.734262
Triglycerides in very large VLDL	Very large VLDL	Fasting Glucose	70	-0.0115762	0.014689	0.430645	0.88752	0.0131361	0.0110168	0.233115	-0.0350026	0.0229627	0.132065	0.190473
Concentration of chylomicrons and extremely large VLDL particles	Chylomicrons and extremely large VLDL	Fasting Glucose	62	-0.0122505	0.0155642	0.431229	0.894971	0.0115832	0.0108567	0.286007	-0.0344731	0.0238136	0.152929	0.223801
Cholesteryl esters in VLDL	Cholesteryl esters	Fasting Glucose	60	-0.010943	0.0140203	0.43509	0.868143	-0.0144684	0.00929899	0.119729	-0.0198833	0.0260868	0.449032	0.68508
Concentration of very large VLDL particles	Very large VLDL	Fasting Glucose	65	-0.0114676	0.0148685	0.440546	0.892505	0.0137924	0.0104652	0.187528	-0.0262101	0.0241203	0.281337	0.439655
Creatinine	Fluid balance	Fasting Glucose	72	0.0106001	0.0138084	0.442694	0.618249	0.00097983	0.0137207	0.94307	0.0180223	0.042758	0.674686	0.854889
Total lipids in very small VLDL	Very small VLDL	Fasting Glucose	70	-0.009791	0.0128985	0.447803	0.890214	-0.0147039	0.0069222	0.0336567	-0.0108095	0.0210839	0.60983	0.951272
Phospholipids in chylomicrons and extremely large VLDL	Chylomicrons and extremely large VLDL	Fasting Glucose	68	-0.0110959	0.0146607	0.449141	0.888509	0.0121573	0.0104345	0.243978	-0.0336806	0.022303	0.135782	0.185548
Phospholipids in small VLDL	Small VLDL	Fasting Glucose	72	-0.0098304	0.0132385	0.45775	0.866364	-0.0142124	0.00929582	0.126288	-0.0247996	0.0250183	0.324974	0.482459
Cholesterol in medium VLDL	Medium VLDL	Fasting Glucose	48	-0.0103186	0.0139381	0.45911	0.828446	-0.0251466	0.0091734	0.00612053	-0.0298414	0.0252682	0.243679	0.358816
Cholesterol in very large VLDL	Very large VLDL	Fasting Glucose	60	-0.0110995	0.0154444	0.472342	0.897074	0.0132324	0.010175	0.193437	-0.022939	0.0259067	0.379571	0.570179
Free cholesterol in very large VLDL	Very large VLDL	Fasting Glucose	54	-0.0114442	0.0164098	0.485552	0.907127	0.013702	0.0103497	0.185537	-0.0169272	0.026847	0.531125	0.796322
Concentration of large VLDL particles	Large VLDL	Fasting Glucose	60	-0.010602	0.0154712	0.493173	0.899123	0.0138634	0.0100438	0.167495	-0.0230497	0.0251989	0.36413	0.532604
Acetoacetate	Ketone bodies	Fasting Glucose	7	-0.0556893	0.0819342	0.496705	0.940415	0.0182654	0.0282458	0.517853	-0.12804	0.269457	0.654692	0.787444
Free cholesterol in IDL	IDL	Fasting Glucose	62	-0.0098162	0.0144785	0.497782	0.862764	-0.0282512	0.0089642	0.00162399	0.00667178	0.0259882	0.79827	0.447172
Free cholesterol in large VLDL	Large VLDL	Fasting Glucose	61	-0.0103079	0.0153124	0.500837	0.898155	0.0131422	0.0101632	0.195972	-0.0239243	0.02513	0.344971	0.495932
Concentration of very small VLDL particles	Very small VLDL	Fasting Glucose	66	-0.0093089	0.0138336	0.500998	0.898118	-0.0151317	0.00706044	0.0321003	-0.0178753	0.0233875	0.447493	0.650091
Phospholipids in very large VLDL	Very large VLDL	Fasting Glucose	59	-0.0104791	0.0157231	0.505105	0.901374	0.0139931	0.0107226	0.191888	-0.0202839	0.0256503	0.432347	0.629005
Phospholipids in very small VLDL	Very small VLDL	Fasting Glucose	73	-0.0080519	0.0123919	0.515837	0.887121	-0.0143334	0.00651294	0.0277527	-0.0131193	0.0197885	0.509492	0.742531
VLDL cholesterol	Cholesterol	Fasting Glucose	63	-0.0090576	0.014357	0.528119	0.878326	-0.0039779	0.0100655	0.692697	-0.0145475	0.0275786	0.599766	0.815906
Triglycerides in large VLDL	Large VLDL	Fasting Glucose	65	-0.0095965	0.0154347	0.534107	0.893627	0.0146944	0.0106946	0.169441	-0.0253388	0.0244654	0.304302	0.409306
Phospholipids in large VLDL	Large VLDL	Fasting Glucose	61	-0.0094122	0.0151701	0.534964	0.898414	0.0136594	0.0101452	0.178178	-0.0232492	0.025176	0.359526	0.492648
Free cholesterol in VLDL	Free cholesterol	Fasting Glucose	66	-0.0084845	0.0139919	0.544256	0.879416	-0.0015795	0.00988912	0.873101	-0.026545	0.0258227	0.307833	0.407961
Total lipids in large VLDL	Large VLDL	Fasting Glucose	61	-0.009307	0.0156009	0.550794	0.897943	0.0141356	0.0104292	0.175295	-0.0251927	0.0250757	0.31916	0.42082
Cholesterol in very large HDL	Very large HDL	Fasting Glucose	94	-0.0060076	0.0107855	0.577526	0.854457	-0.0242861	0.00740437	0.00103817	0.0134193	0.0162193	0.410172	0.114483
Acetone	Ketone bodies	Fasting Glucose	10	0.0193169	0.0354121	0.585418	0.73347	-0.0064177	0.0262659	0.806969	0.0290965	0.0839446	0.737821	0.899596
Cholesteryl esters in very small VLDL	Very small VLDL	Fasting Glucose	59	-0.0057838	0.0106439	0.58686	0.793586	-0.0192551	0.00776958	0.0132023	-0.000709	0.0178708	0.96849	0.723893
Concentration of IDL particles	IDL	Fasting Glucose	47	-0.0069265	0.012752	0.587014	0.804165	-0.0242196	0.00929918	0.00920108	-0.0267401	0.0221848	0.234374	0.281364
Total lipids in VLDL	Total lipids	Fasting Glucose	62	-0.0071386	0.0143299	0.618373	0.88107	0.0145024	0.0109328	0.184674	-0.0293107	0.0236956	0.220919	0.2455
Cholesterol in very small VLDL	Very small VLDL	Fasting Glucose	59	-0.0046806	0.0100365	0.640964	0.776612	-0.0175396	0.00746816	0.0188447	-0.0030535	0.0165967	0.854679	0.901982
Phospholipids in very large HDL	Very large HDL	Fasting Glucose	82	-0.005709	0.0123429	0.6437	0.884729	-0.0181317	0.00760808	0.017162	0.0183424	0.0182376	0.317569	0.0801681
3-Hydroxybutyrate	Ketone bodies	Fasting Glucose	17	-0.0171473	0.037206	0.644889	0.87653	0.0300907	0.021836	0.168194	-0.0796151	0.10079	0.441891	0.513805
Total lipids in very large HDL	Very large HDL	Fasting Glucose	87	-0.0051505	0.0117608	0.661429	0.874703	-0.0179579	0.00759724	0.0180913	0.015186	0.0173953	0.385128	0.118866
Cholesteryl esters in medium VLDL	Medium VLDL	Fasting Glucose	48	-0.0061283	0.0144201	0.670851	0.833912	-0.0271027	0.00879488	0.00205862	-0.0315354	0.0248197	0.210266	0.216218
Free cholesterol in very small VLDL	Very small VLDL	Fasting Glucose	64	-0.0051533	0.0122448	0.673859	0.868696	-0.0167082	0.00711572	0.0188709	-0.0095661	0.0203015	0.63915	0.785239
Concentration of VLDL particles	Lipoprotein particle concentrations	Fasting Glucose	70	-0.0054775	0.0133973	0.682651	0.875872	-0.0027635	0.00979421	0.777824	-0.0288546	0.0248159	0.248996	0.267377
Phospholipids in VLDL	Phospholipids	Fasting Glucose	64	-0.005479	0.0138875	0.693189	0.882693	0.0144405	0.00921452	0.117081	-0.031846	0.0250476	0.208329	0.211574
Cholesterol in large VLDL	Large VLDL	Fasting Glucose	63	-0.0056968	0.0144613	0.69363	0.891796	0.0145712	0.010233	0.15446	-0.0119603	0.0247171	0.6302	0.754837
Cholesteryl esters in very large VLDL	Very large VLDL	Fasting Glucose	67	-0.0052279	0.0146182	0.720621	0.895549	0.0151253	0.0101537	0.13632	-0.0174392	0.0258641	0.502534	0.568153
Total lipids in small VLDL	Small VLDL	Fasting Glucose	72	-0.0036485	0.0130481	0.779773	0.881589	-0.0021041	0.0091053	0.817248	-0.036765	0.0231541	0.11683	0.0897343
Average diameter for VLDL particles	Lipoprotein particle sizes	Fasting Glucose	72	-0.0030234	0.0135992	0.824062	0.891056	0.0176845	0.00939327	0.0597442	-0.0324938	0.0212526	0.130789	0.0784274
Concentration of small VLDL particles	Small VLDL	Fasting Glucose	72	-0.0026024	0.0128723	0.839785	0.880681	0.00425749	0.00867168	0.623451	-0.0338484	0.0225567	0.13796	0.0980409
Pyruvate	Glycolysis related metabolites	Fasting Glucose	21	-0.0074374	0.0437838	0.865115	0.944484	0.0255089	0.0158205	0.106877	0.0463243	0.0915102	0.618526	0.509759
Cholesteryl esters in large VLDL	Large VLDL	Fasting Glucose	62	-0.0020826	0.014282	0.884066	0.88595	0.0131772	0.00980121	0.178805	-0.0130224	0.0248121	0.601628	0.590675
Free cholesterol in very large HDL	Very large HDL	Fasting Glucose	80	-0.0012192	0.0131378	0.92606	0.896376	-0.0227974	0.00867202	0.00856751	0.0253041	0.0201629	0.213232	0.0896062

## Sheet: SD10
Supplementary Data 10: Effect of genetically predicted circulating metabolites (SD) on 2-hour glucose (2hGlu, mmol/L)
				Inverse variance weighted				Weighted median			MR-Egger
Exposure	Group	Outcome	No. of SNP	Beta	Standard error	p-value	I2	Beta	Standard error	p-value	Beta	Standard error	p-value	p-value (Egger's Intercept)
Creatinine	Fluid balance	2-Hr Glucose	72	-0.166859	0.0472603	0.00041455	0.269392	-0.110112	0.0634724	0.0827771	-0.309542	0.143328	0.0342249	0.295339
Citrate	Glycolysis related metabolites	2-Hr Glucose	34	0.18765	0.0672159	0.00524226	0.697163	0.114788	0.0597976	0.0549075	0.0961278	0.134727	0.480706	0.438012
Total lipids in small HDL	Small HDL	2-Hr Glucose	48	0.13709	0.0501582	0.00627326	0.701731	-0.0138197	0.0542948	0.799085	0.0724899	0.0905211	0.42736	0.395148
Phospholipids in small HDL	Small HDL	2-Hr Glucose	54	0.129403	0.0478678	0.0068648	0.689593	0.00451628	0.0527358	0.931753	0.0931906	0.0869051	0.288525	0.618619
Phosphoglycerides	Other lipids	2-Hr Glucose	56	0.109258	0.0431937	0.0114226	0.690024	-0.0178906	0.041415	0.665754	0.040188	0.0791877	0.613869	0.302811
Docosahexaenoic acid	Fatty acids	2-Hr Glucose	47	0.0891062	0.0361199	0.0136266	0.653226	0.0795654	0.02696	0.00316503	0.0584315	0.0516317	0.263756	0.408636
Total phospholipids in lipoprotein particles	Phospholipids	2-Hr Glucose	61	0.104803	0.0442619	0.0178942	0.682443	0.00990985	0.0424934	0.815599	0.0786476	0.0899503	0.385476	0.738948
Omega-3 fatty acids	Fatty acids	2-Hr Glucose	49	0.0763929	0.0328732	0.0201328	0.708023	0.0652975	0.0237032	0.0058729	0.0451475	0.045728	0.328548	0.33048
Cholesterol in small HDL	Small HDL	2-Hr Glucose	51	0.114593	0.052869	0.030197	0.713669	0.0383803	0.0527068	0.466501	0.117783	0.0973468	0.23211	0.9689
Phosphatidylcholines	Other lipids	2-Hr Glucose	59	0.0882192	0.0412582	0.0324985	0.684891	0.00583492	0.0380307	0.878062	0.0293612	0.0727406	0.687986	0.32995
Total concentration of lipoprotein particles	Lipoprotein particle concentrations	2-Hr Glucose	63	0.0988593	0.0476073	0.0378426	0.698035	0.0762361	0.0486778	0.117317	0.182503	0.0903655	0.0478233	0.280711
Saturated fatty acids	Fatty acids	2-Hr Glucose	53	0.101893	0.0491624	0.0382116	0.714429	-0.0086627	0.0482345	0.85747	0.0265823	0.0877498	0.763174	0.305185
Phospholipids in medium HDL	Medium HDL	2-Hr Glucose	66	0.0769716	0.0373137	0.0391295	0.595509	0.0635203	0.0381418	0.0958387	0.108607	0.0692634	0.121805	0.588772
Free cholesterol in small HDL	Small HDL	2-Hr Glucose	51	0.107778	0.0530598	0.0422298	0.728932	0.0106292	0.0526978	0.840151	0.200037	0.108033	0.0701108	0.331655
Triglycerides in VLDL	Triglycerides	2-Hr Glucose	64	0.080696	0.0399717	0.0435048	0.68106	0.0580406	0.0447447	0.19458	-0.0433936	0.058498	0.461012	0.00701192
Cholesteryl esters in small HDL	Small HDL	2-Hr Glucose	48	0.099266	0.0492305	0.0437633	0.717035	0.0373699	0.0473991	0.430457	0.0605547	0.0864251	0.487044	0.587043
Concentration of HDL particles	Lipoprotein particle concentrations	2-Hr Glucose	67	0.0902152	0.0452679	0.0462703	0.696995	0.0672395	0.0446492	0.13208	0.139822	0.0841937	0.101587	0.486482
Triglycerides in large VLDL	Large VLDL	2-Hr Glucose	65	0.0807434	0.0406073	0.0467677	0.677169	0.0617063	0.0452944	0.173091	-0.0288034	0.0622352	0.645092	0.0265152
Triglycerides in very large VLDL	Very large VLDL	2-Hr Glucose	70	0.0777725	0.0396146	0.0496195	0.673761	0.063041	0.0450041	0.161279	-0.0353514	0.0599993	0.557682	0.0169761
Total lipids in medium HDL	Medium HDL	2-Hr Glucose	67	0.0754692	0.0394297	0.0556177	0.649594	0.0587369	0.0398614	0.140609	0.0880401	0.071597	0.223256	0.833527
Glycoprotein acetyls	Inflammation	2-Hr Glucose	57	0.0959695	0.0505656	0.0577063	0.714985	0.0651954	0.0484287	0.178234	0.015629	0.0871085	0.858267	0.262858
Total fatty acids	Fatty acids	2-Hr Glucose	59	0.0803019	0.0430861	0.0623563	0.699109	-0.0134088	0.0430595	0.755495	0.0153919	0.0749094	0.837934	0.294192
Total cholines	Other lipids	2-Hr Glucose	61	0.0857221	0.0462745	0.0639586	0.72228	-0.0251849	0.0398543	0.527436	0.0566578	0.0874848	0.519736	0.696059
Concentration of small HDL particles	Small HDL	2-Hr Glucose	46	0.0921672	0.049928	0.0648919	0.675325	0.00256409	0.0503801	0.959409	0.10256	0.0908223	0.264915	0.89114
Triglycerides in medium VLDL	Medium VLDL	2-Hr Glucose	62	0.0743232	0.0403168	0.0652593	0.691008	0.0499061	0.0441672	0.258503	-0.0282616	0.0617522	0.648849	0.0356852
Free cholesterol in IDL	IDL	2-Hr Glucose	62	0.0845435	0.046378	0.0683154	0.72532	-0.0456839	0.0454798	0.315144	-0.0268745	0.0780521	0.731813	0.0836919
Total lipids in very large VLDL	Very large VLDL	2-Hr Glucose	63	0.0758538	0.0417741	0.0693993	0.70074	0.0555941	0.0434364	0.200582	-0.0674358	0.0626536	0.286019	0.00460487
Concentration of very large VLDL particles	Very large VLDL	2-Hr Glucose	65	0.0731256	0.0404594	0.0707024	0.693337	0.0542658	0.0436316	0.2136	-0.0764855	0.0614194	0.217634	0.00289402
Total triglycerides	Triglycerides	2-Hr Glucose	65	0.0712348	0.0396528	0.072421	0.680924	0.0503482	0.0420173	0.230811	-0.0346824	0.0602606	0.566975	0.0259312
Total lipids in medium VLDL	Medium VLDL	2-Hr Glucose	58	0.0859454	0.0479973	0.0733527	0.750617	-0.0045604	0.0456191	0.920371	-0.0936602	0.0819978	0.25822	0.0107964
Average diameter for VLDL particles	Lipoprotein particle sizes	2-Hr Glucose	72	0.0645302	0.036413	0.076365	0.677186	0.0658742	0.0386385	0.0882157	-0.0529097	0.0552092	0.341185	0.00773507
Polyunsaturated fatty acids	Fatty acids	2-Hr Glucose	60	0.0719561	0.0409689	0.079027	0.697123	-0.0037564	0.0439181	0.931839	0.0427634	0.0820045	0.604021	0.68191
Total lipids in VLDL	Total lipids	2-Hr Glucose	62	0.0701743	0.0400128	0.0794653	0.6792	0.00879201	0.0417058	0.833035	-0.0441117	0.0643419	0.495617	0.0297934
Total lipids in chylomicrons and extremely large VLDL	Chylomicrons and extremely large VLDL	2-Hr Glucose	64	0.0703035	0.0406553	0.083763	0.678056	0.0729297	0.0439136	0.0967632	-0.0353757	0.0599906	0.557543	0.0229992
Total lipids in lipoprotein particles	Total lipids	2-Hr Glucose	63	0.083797	0.0486047	0.0846988	0.725515	-0.011027	0.044263	0.803265	-0.0067038	0.099798	0.946663	0.30332
Triglycerides in chylomicrons and extremely large VLDL	Chylomicrons and extremely large VLDL	2-Hr Glucose	58	0.0734821	0.0428838	0.0866176	0.691922	0.0795239	0.0416619	0.0562887	-0.0229331	0.0634312	0.719055	0.0482046
Concentration of chylomicrons and extremely large VLDL particles	Chylomicrons and extremely large VLDL	2-Hr Glucose	62	0.0703967	0.0412431	0.0878456	0.687634	0.0648314	0.0460985	0.159615	-0.0439029	0.060595	0.471556	0.0155019
Phospholipids in VLDL	Phospholipids	2-Hr Glucose	64	0.0689724	0.0410557	0.0929627	0.713813	0.0149086	0.039033	0.702499	-0.0906435	0.0708445	0.205498	0.00885206
Triglycerides in small VLDL	Small VLDL	2-Hr Glucose	71	0.0586067	0.0355955	0.0996681	0.67236	-0.0163039	0.0356287	0.647235	-0.0405853	0.0539576	0.454507	0.0196423
Cholesterol in IDL	IDL	2-Hr Glucose	63	0.0687975	0.0424534	0.105116	0.655364	-0.0544678	0.0429359	0.204589	-0.0302874	0.0701458	0.667425	0.083774
Concentration of small VLDL particles	Small VLDL	2-Hr Glucose	72	0.0593966	0.0371153	0.109526	0.689866	-0.0282197	0.0358228	0.430839	-0.0738843	0.0634595	0.248266	0.013221
Cholesteryl esters in IDL	IDL	2-Hr Glucose	61	0.0684939	0.0428223	0.109712	0.651778	-0.0516399	0.0442731	0.243455	-0.0255776	0.071039	0.720096	0.104943
Phospholipids in large VLDL	Large VLDL	2-Hr Glucose	61	0.0664085	0.0416196	0.110577	0.714218	0.0555954	0.0407675	0.172656	-0.0784046	0.0653043	0.234703	0.00722259
Free cholesterol in chylomicrons and extremely large VLDL	Chylomicrons and extremely large VLDL	2-Hr Glucose	64	0.0627035	0.0395276	0.112666	0.681355	0.0639352	0.0429244	0.136359	-0.0424013	0.0585994	0.472045	0.0212493
Concentration of large VLDL particles	Large VLDL	2-Hr Glucose	60	0.0678089	0.0427529	0.112724	0.720629	0.0493079	0.0424324	0.245222	-0.045163	0.0672873	0.504759	0.0371156
Triglycerides in small LDL	Small LDL	2-Hr Glucose	63	0.0594321	0.0385837	0.123477	0.697667	-0.0399919	0.0362772	0.270289	-0.0804845	0.0591242	0.178433	0.00391934
Cholesterol in chylomicrons and extremely large VLDL	Chylomicrons and extremely large VLDL	2-Hr Glucose	62	0.0600519	0.039778	0.131126	0.685183	0.0543185	0.0430763	0.207315	-0.0471825	0.0589295	0.426488	0.0197499
Total lipids in large VLDL	Large VLDL	2-Hr Glucose	61	0.0628564	0.041845	0.133065	0.700372	0.0550072	0.0423526	0.194016	-0.029563	0.0658658	0.655194	0.0777184
Total lipids in small VLDL	Small VLDL	2-Hr Glucose	72	0.0561877	0.0374199	0.133214	0.689907	-0.0298101	0.036462	0.413606	-0.0716558	0.0652696	0.276035	0.0212731
Concentration of medium HDL particles	Medium HDL	2-Hr Glucose	75	0.0597203	0.0403795	0.139147	0.684582	0.0582411	0.0368922	0.114409	0.108666	0.0702019	0.12597	0.396396
Cholesteryl esters in chylomicrons and extremely large VLDL	Chylomicrons and extremely large VLDL	2-Hr Glucose	60	0.0567818	0.038838	0.143737	0.679386	0.0370445	0.0404287	0.359513	-0.0682903	0.0564876	0.23159	0.00516632
Total free cholesterol	Free cholesterol	2-Hr Glucose	59	0.0612431	0.042029	0.145072	0.626448	-0.0729269	0.0446029	0.102044	-0.0166285	0.0774095	0.83068	0.23662
Omega-6 fatty acids	Fatty acids	2-Hr Glucose	58	0.0667379	0.0463993	0.150338	0.706542	-0.0138098	0.0437474	0.752251	-0.0006911	0.0946886	0.994202	0.417011
Sphingomyelins	Other lipids	2-Hr Glucose	64	0.0667099	0.0466889	0.153057	0.722556	-0.0672626	0.0457269	0.141301	0.0247762	0.0840408	0.769123	0.54972
Phospholipids in very large VLDL	Very large VLDL	2-Hr Glucose	59	0.0610979	0.0429642	0.155008	0.720984	0.0489701	0.0433189	0.258284	-0.0437538	0.0678163	0.521398	0.054005
Cholesteryl esters in large VLDL	Large VLDL	2-Hr Glucose	62	0.0596117	0.0421891	0.157666	0.722677	-0.0136363	0.0392059	0.727982	-0.0825029	0.0701238	0.244029	0.0158491
Free cholesterol in large VLDL	Large VLDL	2-Hr Glucose	61	0.0582476	0.041465	0.160098	0.706003	0.00525384	0.0404247	0.896593	-0.0470024	0.0661795	0.480362	0.0490642
Free cholesterol in very large VLDL	Very large VLDL	2-Hr Glucose	54	0.0605691	0.0431685	0.160591	0.717446	0.0433036	0.0404409	0.284265	-0.0407777	0.0683176	0.553175	0.0649704
Acetate	Ketone bodies	2-Hr Glucose	6	-0.352199	0.25294	0.163795	0.836968	-0.158159	0.132422	0.232339	0.342617	0.617638	0.60864	0.288763
Phospholipids in HDL	Phospholipids	2-Hr Glucose	73	0.0488204	0.0362621	0.1782	0.642936	0.0504575	0.0348731	0.147928	0.083245	0.0610276	0.176859	0.484557
Triglycerides in small HDL	Small HDL	2-Hr Glucose	72	0.0486285	0.0361295	0.178318	0.673426	-0.0804712	0.0368651	0.0290464	-0.093023	0.0551134	0.0958919	0.0017219
Apolipoprotein A1	Apolipoproteins	2-Hr Glucose	71	0.0534344	0.0399919	0.181507	0.683047	0.0546014	0.0369738	0.13974	0.0899962	0.0680148	0.190142	0.507638
Free cholesterol in VLDL	Free cholesterol	2-Hr Glucose	66	0.0566465	0.0424423	0.181984	0.71973	-0.0340104	0.0404536	0.400501	-0.0635074	0.0766571	0.410488	0.0664683
Albumin	Fluid balance	2-Hr Glucose	28	0.112313	0.0849505	0.186134	0.742874	-0.0594549	0.0627575	0.343448	-0.0297399	0.133308	0.825208	0.182971
Total lipids in very large HDL	Very large HDL	2-Hr Glucose	87	-0.0478254	0.0363681	0.188498	0.717014	0.0699227	0.0341204	0.0404336	0.0952129	0.05053	0.0629447	0.000262893
Cholesteryl esters in very large VLDL	Very large VLDL	2-Hr Glucose	67	0.0545395	0.0415447	0.189254	0.724029	-0.0142245	0.0385362	0.712038	-0.0822476	0.0707628	0.249364	0.0218926
Phospholipids in chylomicrons and extremely large VLDL	Chylomicrons and extremely large VLDL	2-Hr Glucose	68	0.0523064	0.0401148	0.192262	0.689189	0.0622262	0.0428703	0.146641	-0.0205941	0.0604012	0.734221	0.114355
Free cholesterol in LDL	Free cholesterol	2-Hr Glucose	53	0.0502772	0.0387454	0.194414	0.56261	-0.0514211	0.0456515	0.260003	-0.0594787	0.0587629	0.31623	0.0197257
Total lipids in IDL	IDL	2-Hr Glucose	60	0.053579	0.0412967	0.194488	0.653161	-0.0649333	0.0410591	0.113773	-0.0392191	0.0674492	0.563183	0.0901282
Concentration of medium LDL particles	Medium LDL	2-Hr Glucose	48	0.0556777	0.0447511	0.213439	0.638304	-0.0652945	0.0459866	0.155649	-0.0522433	0.0819274	0.526845	0.124966
Total cholesterol	Cholesterol	2-Hr Glucose	61	0.0567085	0.0458893	0.216545	0.678539	-0.0707849	0.0446888	0.113205	0.00921975	0.0854279	0.914422	0.511616
Cholesterol in large VLDL	Large VLDL	2-Hr Glucose	63	0.0477668	0.0398765	0.230968	0.698717	-0.013621	0.0391536	0.727925	-0.0522715	0.0664377	0.43446	0.0673402
Cholesterol in very large VLDL	Very large VLDL	2-Hr Glucose	60	0.049048	0.0411981	0.233834	0.695745	-0.0365621	0.039579	0.355604	-0.0453807	0.0676144	0.504777	0.0864323
Pyruvate	Glycolysis related metabolites	2-Hr Glucose	21	0.115166	0.0970936	0.235571	0.748425	-0.0181635	0.0699394	0.795093	-0.121012	0.197912	0.548153	0.189533
Free cholesterol in medium HDL	Medium HDL	2-Hr Glucose	82	0.0440585	0.0373015	0.237545	0.666899	0.0579678	0.0362815	0.110105	0.112644	0.0627512	0.0764164	0.179106
Cholesteryl esters in LDL	Cholesteryl esters	2-Hr Glucose	46	0.0505524	0.0433241	0.243274	0.623958	-0.0611571	0.0478194	0.200926	-0.0101258	0.0753794	0.893754	0.33057
Phospholipids in very large HDL	Very large HDL	2-Hr Glucose	82	-0.0424854	0.0364507	0.243793	0.71347	0.0583115	0.0348156	0.0939605	0.0861993	0.051617	0.0988317	0.00127149
Free cholesterol in very large HDL	Very large HDL	2-Hr Glucose	80	-0.0431593	0.0372192	0.246213	0.724712	0.0565566	0.0336833	0.0931383	0.115542	0.0530741	0.0325058	0.000192984
Acetone	Ketone bodies	2-Hr Glucose	10	-0.401368	0.34983	0.251248	0.937869	0.0749459	0.12458	0.547447	-0.159278	0.840439	0.854407	0.756771
LDL cholesterol	Cholesterol	2-Hr Glucose	48	0.048128	0.04267	0.259358	0.618043	-0.0582492	0.0457077	0.202527	-0.0131769	0.0702488	0.852035	0.278275
Concentration of medium VLDL particles	Medium VLDL	2-Hr Glucose	63	0.0484511	0.0444837	0.276072	0.701151	-0.0437564	0.0437031	0.316721	-0.0422995	0.0821895	0.608651	0.195101
Average diameter for LDL particles	Lipoprotein particle sizes	2-Hr Glucose	35	-0.0763729	0.0726361	0.293055	0.747426	-0.0199893	0.0576317	0.728708	0.00891935	0.132513	0.946742	0.445865
Total lipids in LDL	Total lipids	2-Hr Glucose	47	0.0437321	0.0416435	0.293647	0.605931	-0.0587929	0.0455498	0.196794	-0.0072801	0.0702493	0.917921	0.371515
Total lipids in large LDL	Large LDL	2-Hr Glucose	49	0.0440829	0.0421172	0.295251	0.618798	-0.0608515	0.0425819	0.152992	-0.0256411	0.0702931	0.716916	0.222906
Total esterified cholesterol	Cholesteryl esters	2-Hr Glucose	63	0.0496383	0.0480048	0.301123	0.70317	-0.0690312	0.0442147	0.118459	0.00578267	0.0906223	0.94933	0.569563
Triglycerides in very small VLDL	Very small VLDL	2-Hr Glucose	76	0.0331857	0.0329981	0.314567	0.67324	-0.0356478	0.0307386	0.246169	-0.0674007	0.0476624	0.161519	0.00621201
Cholesterol in large LDL	Large LDL	2-Hr Glucose	51	0.0437234	0.0438193	0.31837	0.644115	-0.0598762	0.043181	0.165553	-0.0278204	0.0719765	0.700785	0.217644
Phospholipids in IDL	IDL	2-Hr Glucose	61	0.0381532	0.0383568	0.319886	0.632574	-0.061668	0.0373702	0.0989034	-0.0462909	0.0613519	0.453541	0.0861604
Triglycerides in LDL	Triglycerides	2-Hr Glucose	71	0.0362749	0.036657	0.322381	0.710696	-0.0424471	0.0354076	0.2306	-0.0775531	0.0567458	0.176164	0.0126215
Total cholesterol minus HDL-C	Cholesterol	2-Hr Glucose	50	0.0443469	0.045235	0.326905	0.673941	-0.0636641	0.0463067	0.169182	-0.0217126	0.0786749	0.783749	0.310049
Clinical LDL cholesterol	Cholesterol	2-Hr Glucose	46	0.0428314	0.0437368	0.327432	0.637669	-0.0545009	0.0450337	0.226193	-0.0339604	0.0682202	0.6211	0.152901
Cholesterol in very large HDL	Very large HDL	2-Hr Glucose	94	-0.0309476	0.0319016	0.331999	0.646584	0.0653443	0.0350121	0.0619945	0.0916971	0.0456061	0.0472921	0.000559628
Triglycerides in HDL	Triglycerides	2-Hr Glucose	61	0.0359521	0.0377366	0.340736	0.710624	-0.0374735	0.0332003	0.25902	-0.0554679	0.0549859	0.317206	0.0298818
Free cholesterol in small LDL	Small LDL	2-Hr Glucose	52	0.0339821	0.0368901	0.356962	0.576179	-0.0462393	0.040678	0.255657	-0.0768373	0.0524469	0.149168	0.0070008
Phospholipids in large LDL	Large LDL	2-Hr Glucose	48	0.0393199	0.0432235	0.362987	0.625965	-0.0590936	0.0450528	0.189638	-0.0123237	0.069866	0.860761	0.351342
Cholesteryl esters in large LDL	Large LDL	2-Hr Glucose	49	0.0386765	0.0425417	0.363275	0.620225	-0.0593977	0.043176	0.168911	-0.0161254	0.0725496	0.825068	0.355498
Free cholesterol in large LDL	Large LDL	2-Hr Glucose	56	0.0385111	0.0429682	0.370108	0.647768	-0.0556197	0.0447394	0.213797	-0.0260507	0.0689473	0.707035	0.237532
Triglycerides in medium LDL	Medium LDL	2-Hr Glucose	66	0.0340236	0.0385687	0.377693	0.705987	-0.0517731	0.0351464	0.140732	-0.115363	0.0598405	0.0583151	0.00259754
Concentration of VLDL particles	Lipoprotein particle concentrations	2-Hr Glucose	70	0.0335399	0.0383003	0.381188	0.675632	-0.0819053	0.0371763	0.0275836	-0.0741935	0.069766	0.291334	0.0709636
Monounsaturated fatty acids	Fatty acids	2-Hr Glucose	58	0.0366071	0.0427647	0.391991	0.703176	-0.0225143	0.0441215	0.609856	-0.0166713	0.0697337	0.811923	0.337409
Cholesterol in small LDL	Small LDL	2-Hr Glucose	51	0.0358556	0.0420977	0.394368	0.629963	-0.0613177	0.0437063	0.160632	-0.0299834	0.0699925	0.670252	0.245703
Free cholesterol in medium LDL	Medium LDL	2-Hr Glucose	49	0.0355795	0.0428788	0.40667	0.634153	-0.0563208	0.0446382	0.20705	-0.0454213	0.0666666	0.499013	0.123023
Total lipids in HDL	Total lipids	2-Hr Glucose	85	0.0279485	0.0355802	0.432157	0.659432	0.0536122	0.0344441	0.119589	0.120256	0.0592251	0.0455089	0.0567089
Cholesteryl esters in very large HDL	Very large HDL	2-Hr Glucose	97	-0.0258798	0.0333322	0.4375	0.678442	0.0558828	0.0323263	0.0838604	0.0821693	0.0486494	0.0944975	0.00396122
Degree of unsaturation	Fatty acids	2-Hr Glucose	48	0.0322297	0.0416428	0.438957	0.777339	0.0668591	0.0236921	0.0047725	0.0766075	0.0534591	0.158616	0.197097
Cholesteryl esters in medium LDL	Medium LDL	2-Hr Glucose	52	0.0346383	0.0448504	0.439932	0.660023	-0.0726336	0.0446901	0.104104	-0.0108488	0.0830635	0.896609	0.517294
Total lipids in small LDL	Small LDL	2-Hr Glucose	49	0.0333975	0.0432898	0.440418	0.664227	-0.0563904	0.0422864	0.182356	-0.0147612	0.0722362	0.838965	0.40834
Remnant cholesterol (non-HDL, non-LDL-cholesterol)	Cholesterol	2-Hr Glucose	52	0.0332754	0.0441411	0.450944	0.66917	-0.0765863	0.040637	0.0594778	-0.0299179	0.0805823	0.712004	0.352843
Phospholipids in LDL	Phospholipids	2-Hr Glucose	49	0.0315455	0.0419348	0.4519	0.627771	-0.0575086	0.0423903	0.174894	-0.0226398	0.0669662	0.73681	0.304907
Triglycerides in medium HDL	Medium HDL	2-Hr Glucose	56	0.0316244	0.0422066	0.453692	0.751493	-0.0412226	0.0374791	0.271383	-0.0752061	0.0656851	0.257279	0.042171
Lactate	Glycolysis related metabolites	2-Hr Glucose	12	0.100235	0.135083	0.458072	0.67108	0.0252346	0.106407	0.81254	-0.0854137	0.506064	0.869334	0.710529
VLDL cholesterol	Cholesterol	2-Hr Glucose	63	0.0300012	0.0415839	0.470625	0.692666	-0.0992929	0.0410823	0.0156522	-0.0655038	0.0781417	0.405153	0.155327
Linoleic acid	Fatty acids	2-Hr Glucose	50	0.0350726	0.04996	0.482671	0.726947	-0.0383501	0.0419065	0.360121	-0.107529	0.107046	0.320171	0.13989
Free cholesterol in HDL	Free cholesterol	2-Hr Glucose	82	0.0256328	0.0366484	0.484287	0.690406	0.0565631	0.0335483	0.0917915	0.118374	0.059068	0.0484522	0.0510813
Concentration of IDL particles	IDL	2-Hr Glucose	47	0.0261687	0.0387023	0.498943	0.571029	-0.0648843	0.0443731	0.143675	-0.0743193	0.0622716	0.23894	0.0493265
Triglycerides in IDL	IDL	2-Hr Glucose	62	0.0226618	0.0341506	0.506957	0.705644	-0.033514	0.0289014	0.246213	-0.0560633	0.0513228	0.279039	0.0481912
Triglycerides in large LDL	Large LDL	2-Hr Glucose	68	0.0235267	0.0356672	0.509499	0.704303	-0.0376465	0.0312325	0.228063	-0.0774906	0.0541753	0.157329	0.0184743
Phospholipids in small LDL	Small LDL	2-Hr Glucose	51	0.0247088	0.0378621	0.514014	0.61439	-0.0496541	0.03852	0.197382	-0.0513881	0.0560236	0.3635	0.0764266
Cholesterol in medium LDL	Medium LDL	2-Hr Glucose	48	0.0300386	0.0472911	0.525308	0.685289	-0.0662395	0.0437703	0.130192	-0.0039471	0.084902	0.963121	0.630828
Cholesterol in medium HDL	Medium HDL	2-Hr Glucose	85	0.0255976	0.0406073	0.528454	0.706592	0.0624763	0.0387695	0.107075	0.139232	0.0683385	0.0447978	0.0438183
Total lipids in medium LDL	Medium LDL	2-Hr Glucose	48	0.0292539	0.0465297	0.529536	0.685577	-0.0658859	0.0443359	0.137263	-0.0150406	0.0832385	0.857403	0.523018
Average diameter for HDL particles	Lipoprotein particle sizes	2-Hr Glucose	101	-0.0196167	0.0345839	0.570565	0.696641	0.0572055	0.0335681	0.0883509	0.0823179	0.0525308	0.120296	0.0130199
Triglycerides in large HDL	Large HDL	2-Hr Glucose	52	0.0170236	0.0302377	0.573441	0.631858	-0.0196712	0.0266793	0.460928	-0.0350274	0.0414207	0.401777	0.0784819
Cholesteryl esters in small LDL	Small LDL	2-Hr Glucose	52	0.0233859	0.0423946	0.581205	0.640709	-0.0625428	0.0422477	0.138771	0.00686597	0.0762996	0.928657	0.794781
Phospholipids in medium VLDL	Medium VLDL	2-Hr Glucose	65	0.0216563	0.0401207	0.58935	0.647191	-0.0997387	0.0392401	0.0110298	-0.0512876	0.0724144	0.481402	0.231526
Phospholipids in small VLDL	Small VLDL	2-Hr Glucose	72	0.0197889	0.0366778	0.589519	0.630592	-0.109989	0.0393941	0.00523806	-0.0429114	0.0685481	0.533348	0.282879
Cholesterol in large HDL	Large HDL	2-Hr Glucose	106	-0.0177002	0.0330324	0.592067	0.676878	0.0539584	0.0338447	0.110869	0.092357	0.0493586	0.064136	0.00426149
Cholesterol in medium VLDL	Medium VLDL	2-Hr Glucose	48	-0.0204504	0.0387018	0.597215	0.540637	-0.0926925	0.0408467	0.0232515	-0.0194472	0.068778	0.778634	0.985928
Triglycerides in very large HDL	Very large HDL	2-Hr Glucose	62	0.0154073	0.0313382	0.622969	0.645462	-0.0330188	0.0288236	0.251982	-0.0589676	0.0462463	0.207197	0.0366564
Phospholipids in medium LDL	Medium LDL	2-Hr Glucose	47	0.0213995	0.0455484	0.638485	0.688119	-0.061242	0.0419736	0.144548	-0.0218632	0.0783254	0.781422	0.499357
Concentration of very large HDL particles	Very large HDL	2-Hr Glucose	92	-0.0136911	0.0303087	0.651471	0.606375	0.0432768	0.0319861	0.17606	0.0749708	0.0432662	0.0865599	0.00660525
Concentration of LDL particles	Lipoprotein particle concentrations	2-Hr Glucose	54	0.0168537	0.0396694	0.670943	0.608207	-0.069545	0.0406345	0.0869934	-0.0209258	0.0690238	0.762972	0.505461
Concentration of small LDL particles	Small LDL	2-Hr Glucose	56	0.0159113	0.0375391	0.671669	0.567561	-0.0716732	0.0423839	0.0908283	-0.0270138	0.0675192	0.690668	0.446921
Phospholipids in large HDL	Large HDL	2-Hr Glucose	89	0.0145001	0.035229	0.680636	0.698602	0.0543865	0.0331448	0.100823	0.0736397	0.0546661	0.181452	0.162321
Free cholesterol in very small VLDL	Very small VLDL	2-Hr Glucose	64	-0.0122605	0.0302539	0.685291	0.533483	-0.0367099	0.0350215	0.294542	-0.0324538	0.0500683	0.519255	0.613313
HDL cholesterol	Cholesterol	2-Hr Glucose	94	0.0139681	0.0361126	0.698911	0.672814	0.0577192	0.0360772	0.109625	0.128977	0.0576962	0.0278072	0.013727
Cholesteryl esters in very small VLDL	Very small VLDL	2-Hr Glucose	59	0.0119713	0.0331088	0.717669	0.541595	-0.05141	0.0389787	0.187194	-0.0251064	0.0547282	0.64816	0.397769
Free cholesterol in large HDL	Large HDL	2-Hr Glucose	102	-0.0115535	0.0333525	0.729037	0.682133	0.0557375	0.0350351	0.111631	0.0933658	0.048991	0.0595515	0.00539848
Cholesteryl esters in HDL	Cholesteryl esters	2-Hr Glucose	95	0.0120927	0.0354777	0.733214	0.664224	0.0577316	0.0362908	0.111653	0.131022	0.0566885	0.0230274	0.00973387
Concentration of very small VLDL particles	Very small VLDL	2-Hr Glucose	66	-0.0108027	0.0320028	0.735699	0.586557	-0.0448104	0.0350304	0.200832	-0.0613765	0.0536222	0.256633	0.244913
3-Hydroxybutyrate	Ketone bodies	2-Hr Glucose	17	-0.0478427	0.164704	0.771452	0.861533	0.0716227	0.0986746	0.467932	0.183558	0.450332	0.689321	0.58772
Cholesteryl esters in medium HDL	Medium HDL	2-Hr Glucose	85	0.0134146	0.0461997	0.77154	0.698598	0.0405351	0.0461192	0.379445	0.149029	0.0896212	0.100108	0.0823985
Cholesteryl esters in large HDL	Large HDL	2-Hr Glucose	106	-0.0090669	0.0335145	0.786747	0.688853	0.0550475	0.0321312	0.0866736	0.0777985	0.0513682	0.132925	0.0298243
Apolipoprotein B	Apolipoproteins	2-Hr Glucose	53	0.01077	0.0398225	0.786814	0.614167	-0.0724079	0.0430148	0.0923121	-0.0197511	0.0700302	0.779057	0.597305
Concentration of large HDL particles	Large HDL	2-Hr Glucose	101	-0.0073937	0.0339861	0.82778	0.692944	0.0542113	0.0346493	0.117683	0.100512	0.0504637	0.0491517	0.00583932
Concentration of large LDL particles	Large LDL	2-Hr Glucose	58	0.00782941	0.0376369	0.835209	0.580262	-0.069405	0.0393829	0.0780165	-0.0177632	0.0631607	0.779565	0.614557
Free cholesterol in small VLDL	Small VLDL	2-Hr Glucose	57	-0.0071959	0.0368949	0.845364	0.563631	-0.0976369	0.0395452	0.0135494	-0.0373704	0.068014	0.58492	0.598559
Cholesteryl esters in small VLDL	Small VLDL	2-Hr Glucose	74	0.00613313	0.0335179	0.854813	0.592425	-0.0900527	0.0356179	0.0114617	-0.0699257	0.0598352	0.246404	0.130837
Free cholesterol in medium VLDL	Medium VLDL	2-Hr Glucose	61	0.00668509	0.0421802	0.874072	0.661417	-0.0947327	0.0401436	0.0182827	-0.0394045	0.0772048	0.611683	0.478037
Cholesterol in very small VLDL	Very small VLDL	2-Hr Glucose	59	-0.00408	0.0304127	0.893279	0.474512	-0.045357	0.0379183	0.231628	-0.0179273	0.0499631	0.721062	0.726949
Cholesteryl esters in VLDL	Cholesteryl esters	2-Hr Glucose	60	0.00407134	0.0397543	0.918429	0.651746	-0.114833	0.0386036	0.00293304	-0.0834149	0.0722037	0.252716	0.153621
Cholesteryl esters in medium VLDL	Medium VLDL	2-Hr Glucose	48	0.00391147	0.0441554	0.929412	0.637012	-0.0746622	0.0419685	0.0752392	-0.0776769	0.0730712	0.293317	0.170165
Total lipids in very small VLDL	Very small VLDL	2-Hr Glucose	70	0.0021559	0.0298206	0.942367	0.553333	-0.0301322	0.0325861	0.355125	-0.032151	0.0485504	0.51007	0.373299
Total lipids in large HDL	Large HDL	2-Hr Glucose	104	0.00093479	0.0339888	0.978059	0.691493	0.0564486	0.034393	0.100739	0.0790412	0.0516174	0.128793	0.0493286
Phospholipids in very small VLDL	Very small VLDL	2-Hr Glucose	73	0.00076791	0.0308202	0.980122	0.602515	-0.0303055	0.0328572	0.356351	-0.0492823	0.0488042	0.316022	0.191672
Cholesterol in small VLDL	Small VLDL	2-Hr Glucose	67	0.00046468	0.0335683	0.988955	0.553742	-0.103569	0.0386512	0.00737157	-0.0459334	0.0616912	0.459215	0.373035
Acetoacetate	Ketone bodies	2-Hr Glucose	7	-0.0004953	0.248851	0.998412	0.862951	-0.156414	0.131933	0.235797	-0.0297536	0.840275	0.973123	0.972061

[truncated: 3 more sheets: SD11, SD12, SD13]
